# Supplementary material for: Transcriptomic Analysis of TDP1-Knockout HEK293A Cells Treated with the TDP1 Inhibitor (Usnic Acid Derivative)
Source: Int J Mol Sci. 2025 Sep 23;26(19):9291. doi: 10.3390/ijms26199291 (PMC12525351; doi:10.3390/ijms26199291)
Supplement: Supplementary file 1 [file ijms-26-09291-s001.zip]

Archive with 3 entries (3 files):
- Supplement DEGs in HEK392A Tdp1_090925.pdf
- TableS1 OL9-119 vs DMSO.xlsx
- TableS3 TPC vs DMSO.xlsx
