# Supplementary material for: Transcriptomic Analysis of TDP1-Knockout HEK293A Cells Treated with the TDP1 Inhibitor (Usnic Acid Derivative)
Source: Int J Mol Sci. 2025 Sep 23;26(19):9291. doi: 10.3390/ijms26199291 (PMC12525351; doi:10.3390/ijms26199291)
Supplement: Supplementary file 1 [file ijms-26-09291-s001.zip › TableS1 OL9-119 vs DMSO.xlsx]

## Sheet: Лист2
		Transcriptomic Analysis of TDP1-Knockout HEK293A Cells Treated with TDP1 Inhibitor (Usnic Acid Derivative)
		Alexandra L. Zakharenko 1, Nadezhda S. Dyrkheeva 1, Andrey V. Markov 1, Maxim A. Kleshchev 1,2, Elena I. Ryab-chikova 1, Anastasia A. Malakhova 1,2, Konstantin E. Orishchenko 2, Larisa S. Okorokova 3, Dmitriy N. Shtokalo 3,4, Sergey P. Medvedev 1,2, Suren M. Zakian 1,2, Alexey A. Tupikin 1, Marsel R. Kabilov 1, Olga A. Luzina 6, Sergey M. Deyev5, Olga I. Lavrik 1,7* 1 Institute of Chemical Biolog…
		Supplementary Materials
			Table S1. Differentially expressed genes under the influence of compound OL9-119 in wild-type and Tdp1 -/- HEK293A cells

## Sheet: WT OL9-119 vs WT DMSO
Transcript.ID	log2FoldChange	pvalue	padj	Symbol
ENSG00000087884	-0.726	9.9e-04	0.013	AAMDC
ENSG00000205002	-1.086	6.8e-04	0.01	AARD
ENSG00000090861	0.731	1.8e-19	1.1e-16	AARS1
ENSG00000023839	-1.742	5.4e-07	3.3e-05	ABCC2
ENSG00000160179	0.78	0.005	0.042	ABCG1
ENSG00000097007	0.653	8.3e-06	3.1e-04	ABL1
ENSG00000146386	-1.005	3.1e-09	3.8e-07	ABRACL
ENSG00000230124	-0.649	2.5e-08	2.4e-06	ACBD6
ENSG00000075624	-0.599	1.1e-07	8.4e-06	ACTB
ENSG00000159251	4.535	4.9e-05	0.001	ACTC1
ENSG00000117148	-2.354	0.006	0.047	ACTL8
ENSG00000243989	3.024	0.007	0.05	ACY1
ENSG00000135074	0.647	0.002	0.019	ADAM19
ENSG00000154734	0.76	5.1e-21	3.7e-18	ADAMTS1
ENSG00000170222	1.184	5.0e-06	2.1e-04	ADPRM
ENSG00000198221	-2.982	1.1e-04	0.002	AFDN-DT
ENSG00000183077	-0.682	6.1e-05	0.002	AFMID
ENSG00000144891	-4.316	2.1e-05	6.6e-04	AGTR1
ENSG00000166452	0.738	2.2e-06	1.0e-04	AKIP1
ENSG00000106948	0.726	4.9e-05	0.001	AKNA
ENSG00000023330	0.788	1.5e-13	4.2e-11	ALAS1
ENSG00000128918	0.63	0.004	0.035	ALDH1A2
ENSG00000136010	1.888	6.0e-15	2.0e-12	ALDH1L2
ENSG00000109107	-1.093	2.6e-08	2.5e-06	ALDOC
ENSG00000161905	3.614	0.004	0.036	ALOX15
ENSG00000012779	0.952	0.004	0.035	ALOX5
ENSG00000136383	0.646	0.003	0.028	ALPK3
ENSG00000165566	2.151	0.005	0.038	AMER2
ENSG00000110200	-0.746	4.0e-05	0.001	ANAPC15
ENSG00000154065	1.203	3.5e-05	9.6e-04	ANKRD29
ENSG00000189127	-0.962	2.3e-04	0.004	ANKRD34B
ENSG00000138356	-2.137	0.005	0.04	AOX1
ENSG00000152056	-0.677	0.004	0.032	AP1S3
ENSG00000221963	1.238	0.002	0.021	APOL6
ENSG00000184831	-0.691	4.2e-09	4.9e-07	APOO
ENSG00000112379	0.61	1.0e-04	0.002	ARFGEF3
ENSG00000137727	0.837	0.001	0.016	ARHGAP20
ENSG00000031081	0.788	3.7e-05	0.001	ARHGAP31
ENSG00000134909	0.932	5.2e-05	0.001	ARHGAP32
ENSG00000116584	0.892	2.5e-19	1.5e-16	ARHGEF2
ENSG00000205143	-3.989	1.7e-04	0.003	ARID3C
ENSG00000185305	-0.676	8.0e-04	0.011	ARL15
ENSG00000144746	-0.694	3.2e-06	1.4e-04	ARL6IP5
ENSG00000196503	-4.068	3.1e-04	0.005	ARL9
ENSG00000133794	0.695	0.002	0.018	ARNTL
ENSG00000113369	1.668	5.1e-17	2.1e-14	ARRDC3
ENSG00000167311	-1.006	0.001	0.016	ART5
ENSG00000070669	1.598	3.6e-04	0.006	ASNS
ENSG00000141431	1.939	1.0e-05	3.7e-04	ASXL3
ENSG00000162772	1.161	1.1e-56	7.0e-53	ATF3
ENSG00000166669	-0.639	0.002	0.018	ATF7IP2
ENSG00000181652	-1.93	0.003	0.03	ATG9B
ENSG00000168874	0.735	0.007	0.049	ATOH8
ENSG00000177556	-1.281	1.7e-09	2.2e-07	ATOX1
ENSG00000159199	-0.919	1.8e-06	8.9e-05	ATP5MC1
ENSG00000135390	-0.63	5.2e-06	2.1e-04	ATP5MC2
ENSG00000154518	-0.8	2.4e-14	7.4e-12	ATP5MC3
ENSG00000173915	-0.775	2.7e-06	1.3e-04	ATP5MD
ENSG00000169020	-0.777	0.001	0.016	ATP5ME
ENSG00000241468	-0.646	0.005	0.042	ATP5MF
ENSG00000156411	-1.026	1.1e-12	2.7e-10	ATP5MPL
ENSG00000154723	-1.081	3.8e-16	1.5e-13	ATP5PF
ENSG00000105929	-4.902	1.8e-04	0.003	ATP6V0A4
ENSG00000113732	-0.78	8.6e-10	1.2e-07	ATP6V0E1
ENSG00000107518	0.599	0.005	0.037	ATRNL1
ENSG00000146776	1.29	5.3e-05	0.001	ATXN7L1
ENSG00000087586	-0.602	2.7e-09	3.3e-07	AURKA
ENSG00000135407	-1.569	5.5e-04	0.008	AVIL
ENSG00000179913	-2.418	6.3e-04	0.009	B3GNT3
ENSG00000156966	3.085	0.003	0.027	B3GNT7
ENSG00000156273	0.617	7.7e-04	0.01	BACH1
ENSG00000105327	0.683	0.004	0.034	BBC3
ENSG00000171791	0.939	1.4e-04	0.003	BCL2
ENSG00000113916	0.915	1.4e-05	4.7e-04	BCL6
ENSG00000188848	0.697	0.001	0.014	BEND4
ENSG00000151917	1.321	0.001	0.013	BEND6
ENSG00000134107	0.81	1.9e-09	2.4e-07	BHLHE40
ENSG00000110934	3.681	0.005	0.039	BIN2
ENSG00000204177	1	3.6e-05	9.7e-04	BMS1P1
ENSG00000113734	0.595	0.002	0.021	BNIP1
ENSG00000125999	3.849	0.004	0.034	BPIFB1
ENSG00000254999	-0.717	3.4e-08	3.0e-06	BRK1
ENSG00000162399	2.554	0.002	0.024	BSND
ENSG00000130303	-0.709	2.0e-06	9.6e-05	BST2
ENSG00000137720	-0.837	0.004	0.035	C11orf1
ENSG00000182919	-1.047	6.5e-05	0.002	C11orf54
ENSG00000187479	1.754	4.0e-15	1.3e-12	C11orf96
ENSG00000174206	0.624	0.004	0.032	C12orf66
ENSG00000179933	-0.692	2.5e-07	1.7e-05	C14orf119
ENSG00000189227	0.898	0.001	0.014	C15orf61
ENSG00000166246	-2.45	0.002	0.023	C16orf71
ENSG00000187013	3.629	0.005	0.042	C17orf82
ENSG00000171155	-1.191	8.2e-12	1.7e-09	C1GALT1C1
ENSG00000143110	2.34	1.5e-04	0.003	C1orf162
ENSG00000205885	1.035	0.002	0.017	C1RL-AS1
ENSG00000101220	-0.596	0.002	0.02	C20orf27
ENSG00000198535	4.569	7.5e-04	0.01	C2CD4A
ENSG00000171860	-2.069	0.002	0.018	C3AR1
ENSG00000174928	2.416	0.004	0.036	C3orf33
ENSG00000164096	-0.774	7.9e-06	3.0e-04	C4orf3
ENSG00000205129	-2.939	3.0e-04	0.005	C4orf47
ENSG00000255394	4.856	0.001	0.013	C8orf49
ENSG00000187753	4.567	4.8e-04	0.007	C9orf153
ENSG00000171159	-0.626	0.003	0.031	C9orf16
ENSG00000135045	-0.613	1.5e-04	0.003	C9orf40
ENSG00000107159	-3.8	0.004	0.034	CA9
ENSG00000196557	0.626	0.005	0.041	CACNA1H
ENSG00000067191	1.037	3.5e-06	1.5e-04	CACNB1
ENSG00000182389	1.365	4.4e-04	0.007	CACNB4
ENSG00000270419	3.461	9.0e-04	0.012	CAHM
ENSG00000175868	1.794	1.5e-15	5.4e-13	CALCB
ENSG00000185933	2.445	0.003	0.026	CALHM1
ENSG00000143933	-0.642	6.0e-11	1.1e-08	CALM2
ENSG00000008118	2.78	0.005	0.041	CAMK1G
ENSG00000070808	5.094	6.4e-05	0.002	CAMK2A
ENSG00000138380	0.807	0.006	0.044	CARF
ENSG00000110619	1.006	8.0e-25	8.4e-22	CARS1
ENSG00000249395	-1.378	7.5e-05	0.002	CASC9
ENSG00000177303	0.645	0.001	0.016	CASKIN2
ENSG00000159231	-0.768	0.004	0.035	CBR3
ENSG00000100147	0.907	0.002	0.024	CCDC134
ENSG00000205212	-5.331	9.0e-05	0.002	CCDC144NL
ENSG00000198937	-0.76	0.001	0.016	CCDC167
ENSG00000117477	0.7	9.8e-04	0.013	CCDC181
ENSG00000160050	-0.814	1.5e-04	0.003	CCDC28B
ENSG00000104983	1.257	0.005	0.039	CCDC61
ENSG00000253276	0.823	4.7e-06	1.9e-04	CCDC71L
ENSG00000162004	-1.503	0.007	0.048	CCDC78
ENSG00000091986	-0.749	4.9e-04	0.007	CCDC80
ENSG00000182791	-1.337	0.007	0.049	CCDC87
ENSG00000136999	0.855	0.003	0.028	CCN3
ENSG00000147082	1.293	0.006	0.047	CCNB3
ENSG00000107443	0.622	6.2e-05	0.002	CCNJ
ENSG00000152669	1.071	0.001	0.016	CCNO
ENSG00000170458	2.542	0.003	0.028	CD14
ENSG00000102543	0.741	3.9e-04	0.006	CDADC1
ENSG00000176386	-0.722	0.007	0.048	CDC26
ENSG00000128283	0.848	7.6e-04	0.01	CDC42EP1
ENSG00000059758	0.866	1.5e-06	7.9e-05	CDK17
ENSG00000164885	-0.646	0.003	0.031	CDK5
ENSG00000006837	-1.44	0.006	0.042	CDKL3
ENSG00000147883	0.704	4.2e-06	1.8e-04	CDKN2B
ENSG00000100526	-0.81	5.1e-07	3.1e-05	CDKN3
ENSG00000129596	-0.669	0.003	0.026	CDO1
ENSG00000172216	2.146	6.1e-26	7.2e-23	CEBPB
ENSG00000221869	1.396	1.7e-04	0.003	CEBPD
ENSG00000153879	1.118	9.0e-50	4.2e-46	CEBPG
ENSG00000218739	-0.596	5.4e-06	2.2e-04	CEBPZOS
ENSG00000115163	-0.767	3.1e-05	8.7e-04	CENPA
ENSG00000224109	2.234	0.003	0.028	CENPVL3
ENSG00000203760	-1.083	1.3e-11	2.6e-09	CENPW
ENSG00000169689	-0.834	0.003	0.026	CENPX
ENSG00000168944	0.613	3.3e-04	0.006	CEP120
ENSG00000112877	0.651	1.5e-05	5.0e-04	CEP72
ENSG00000153140	-0.847	2.2e-06	1.0e-04	CETN3
ENSG00000197748	-1.315	4.2e-04	0.007	CFAP43
ENSG00000171811	2.573	3.1e-04	0.005	CFAP46
ENSG00000120051	2.879	1.5e-05	4.8e-04	CFAP58
ENSG00000128965	5.008	1.2e-37	2.2e-34	CHAC1
ENSG00000163528	0.776	3.9e-05	0.001	CHCHD4
ENSG00000072609	0.797	7.5e-06	2.8e-04	CHFR
ENSG00000109220	0.626	0.001	0.013	CHIC2
ENSG00000203668	0.707	0.002	0.024	CHML
ENSG00000130724	-0.594	8.3e-05	0.002	CHMP2A
ENSG00000147119	-0.975	0.001	0.017	CHST7
ENSG00000166797	-0.702	1.2e-07	8.9e-06	CIAO2A
ENSG00000122873	-0.739	1.7e-05	5.4e-04	CISD1
ENSG00000145354	-0.612	4.2e-04	0.007	CISD2
ENSG00000179862	1.997	9.6e-05	0.002	CITED4
ENSG00000123975	-0.599	9.5e-06	3.4e-04	CKS2
ENSG00000069493	1.325	7.4e-05	0.002	CLEC2D
ENSG00000106665	0.687	2.0e-04	0.004	CLIP2
ENSG00000166250	1.183	4.0e-06	1.7e-04	CLMP
ENSG00000147003	-1.475	0.002	0.018	CLTRN
ENSG00000131797	0.792	1.4e-05	4.7e-04	CLUHP3
ENSG00000187118	-0.72	0.001	0.017	CMC1
ENSG00000103121	-0.663	1.1e-06	6.0e-05	CMC2
ENSG00000105427	-1.846	0.004	0.034	CNFN
ENSG00000149970	0.87	6.9e-04	0.01	CNKSR2
ENSG00000257727	-0.716	0.003	0.027	CNPY2
ENSG00000119865	0.996	8.8e-04	0.012	CNRIP1
ENSG00000183978	-1.387	7.2e-18	3.5e-15	COA3
ENSG00000187955	0.767	2.0e-05	6.2e-04	COL14A1
ENSG00000118004	1.554	9.9e-04	0.013	COLEC11
ENSG00000206561	-2.376	5.5e-05	0.001	COLQ
ENSG00000140365	-0.628	0.001	0.013	COMMD4
ENSG00000169019	-0.668	0.005	0.042	COMMD8
ENSG00000172428	-0.624	0.001	0.015	COPS9
ENSG00000132423	-0.64	7.5e-04	0.01	COQ3
ENSG00000178449	-1.178	1.1e-05	4.0e-04	COX14
ENSG00000138495	-0.63	9.2e-06	3.3e-04	COX17
ENSG00000178741	-0.594	8.7e-06	3.2e-04	COX5A
ENSG00000112695	-0.859	2.3e-15	7.8e-13	COX7A2
ENSG00000131174	-1.01	2.0e-13	5.7e-11	COX7B
ENSG00000135678	-0.667	1.7e-04	0.003	CPM
ENSG00000139117	-0.612	0.005	0.038	CPNE8
ENSG00000109265	1.12	2.0e-04	0.004	CRACD
ENSG00000164463	0.835	1.8e-05	5.7e-04	CREBRF
ENSG00000119878	-0.679	0.001	0.015	CRIPT
ENSG00000103196	-0.96	0.005	0.04	CRISPLD2
ENSG00000005469	-0.641	5.1e-04	0.008	CROT
ENSG00000121904	4.605	0.002	0.02	CSMD2
ENSG00000175183	-0.712	3.9e-07	2.5e-05	CSRP2
ENSG00000170373	-4.904	8.0e-04	0.011	CST1
ENSG00000101439	-0.591	9.5e-05	0.002	CST3
ENSG00000160213	-0.808	2.9e-08	2.7e-06	CSTB
ENSG00000176102	-0.675	7.5e-07	4.2e-05	CSTF3
ENSG00000269586	-3.769	7.7e-04	0.01	CT45A10
ENSG00000178971	0.604	4.9e-04	0.007	CTC1
ENSG00000116761	2.05	3.8e-18	2.0e-15	CTH
ENSG00000107611	3.602	0.001	0.014	CUBN
ENSG00000150316	-0.618	2.2e-07	1.5e-05	CWC15
ENSG00000081041	2.383	9.0e-04	0.012	CXCL2
ENSG00000163734	2.091	1.7e-04	0.003	CXCL3
ENSG00000172115	-0.657	2.0e-04	0.004	CYCS
ENSG00000019186	1.273	2.5e-05	7.4e-04	CYP24A1
ENSG00000129562	-0.801	5.3e-10	7.7e-08	DAD1
ENSG00000035664	0.822	3.9e-04	0.006	DAPK2
ENSG00000183283	-0.61	2.8e-07	1.9e-05	DAZAP2
ENSG00000155368	-0.77	7.4e-06	2.8e-04	DBI
ENSG00000244274	1.806	3.3e-04	0.006	DBNDD2
ENSG00000185610	4.705	1.9e-05	5.9e-04	DBX2
ENSG00000172795	-0.645	2.8e-05	8.1e-04	DCP2
ENSG00000137100	-0.673	4.8e-06	2.0e-04	DCTN3
ENSG00000104671	-0.67	0.003	0.03	DCTN6
ENSG00000150401	0.811	1.2e-07	8.9e-06	DCUN1D2
ENSG00000175197	1.851	1.6e-31	2.5e-28	DDIT3
ENSG00000168209	1.912	5.3e-23	4.4e-20	DDIT4
ENSG00000162733	0.795	3.0e-05	8.4e-04	DDR2
ENSG00000099977	-0.669	0.006	0.047	DDT
ENSG00000099977	-0.669	0.006	0.047	DDTL
ENSG00000182810	0.818	3.0e-04	0.005	DDX28
ENSG00000143753	-0.756	5.2e-10	7.7e-08	DEGS1
ENSG00000167536	0.894	1.6e-05	5.2e-04	DHRS13
ENSG00000154511	-0.677	4.1e-04	0.006	DIPK1A
ENSG00000164741	0.787	5.3e-04	0.008	DLC1
ENSG00000115844	0.891	9.0e-06	3.3e-04	DLX2
ENSG00000006377	0.615	0.006	0.044	DLX6
ENSG00000137038	-0.794	2.7e-05	7.9e-04	DMAC1
ENSG00000197587	0.826	0.004	0.033	DMBX1
ENSG00000256061	-3.542	0.002	0.018	DNAAF4
ENSG00000118997	1.889	0.002	0.019	DNAH7
ENSG00000086061	-0.962	5.5e-21	3.8e-18	DNAJA1
ENSG00000132002	-1.112	2.1e-47	7.9e-44	DNAJB1
ENSG00000162616	-0.916	2.4e-05	7.2e-04	DNAJB4
ENSG00000108176	-0.593	0.002	0.02	DNAJC12
ENSG00000163879	1.299	0.002	0.017	DNALI1
ENSG00000197959	1.069	7.5e-04	0.01	DNM3
ENSG00000146094	-1.923	1.5e-04	0.003	DOK3
ENSG00000142197	0.669	2.4e-04	0.004	DOP1B
ENSG00000205683	2.073	6.0e-04	0.009	DPF3
ENSG00000154813	-0.687	1.6e-04	0.003	DPH3
ENSG00000134146	-0.734	0.004	0.036	DPH6
ENSG00000162961	-0.757	3.7e-08	3.3e-06	DPY30
ENSG00000141994	0.709	0.003	0.027	DUS3L
ENSG00000088986	-1.219	1.1e-22	8.7e-20	DYNLL1
ENSG00000089091	0.984	0.001	0.016	DZANK1
ENSG00000103319	0.696	7.6e-04	0.01	EEF2K
ENSG00000176927	2.359	8.1e-04	0.011	EFCAB5
ENSG00000143590	-1.236	3.4e-07	2.2e-05	EFNA3
ENSG00000146648	0.7	1.2e-04	0.003	EGFR
ENSG00000180574	0.84	0.003	0.027	EIF2S3B
ENSG00000135930	-0.739	1.2e-09	1.6e-07	EIF4E2
ENSG00000107105	4.587	5.7e-05	0.001	ELAVL2
ENSG00000156030	0.862	2.6e-06	1.2e-04	ELMSAN1
ENSG00000169393	-1.433	0.006	0.042	ELSPBP1
ENSG00000125037	-0.724	5.4e-08	4.5e-06	EMC3
ENSG00000163064	1.445	2.8e-05	8.1e-04	EN1
ENSG00000188316	3.288	6.1e-06	2.4e-04	ENO4
ENSG00000054179	-1.568	0.004	0.036	ENTPD2
ENSG00000187097	0.658	3.6e-04	0.006	ENTPD5
ENSG00000120533	-0.648	2.8e-07	1.9e-05	ENY2
ENSG00000172031	-0.654	0.003	0.029	EPHX4
ENSG00000133935	-0.749	6.9e-07	4.0e-05	ERG28
ENSG00000164010	0.958	0.007	0.05	ERMAP
ENSG00000105379	-0.72	0.002	0.024	ETFB
ENSG00000105755	1.216	4.4e-04	0.007	ETHE1
ENSG00000139163	-0.884	1.5e-05	5.0e-04	ETNK1
ENSG00000175832	-0.602	0.007	0.049	ETV4
ENSG00000106038	2.608	0.006	0.044	EVX1
ENSG00000162694	-0.639	9.1e-04	0.012	EXTL2
ENSG00000159784	1.465	7.4e-07	4.2e-05	FAM131B
ENSG00000125804	-3.356	2.3e-05	7.0e-04	FAM182A
ENSG00000135063	0.979	0.007	0.049	FAM189A2
ENSG00000221909	-0.645	0.004	0.037	FAM200A
ENSG00000139438	-0.981	5.9e-04	0.009	FAM222A
ENSG00000174749	0.88	3.2e-06	1.4e-04	FAM241A
ENSG00000158483	0.614	0.003	0.026	FAM86C1
ENSG00000112039	0.845	8.6e-07	4.7e-05	FANCE
ENSG00000215251	-0.893	8.4e-09	9.2e-07	FASTKD5
ENSG00000163520	3.533	0.001	0.015	FBLN2
ENSG00000151876	0.77	5.5e-06	2.2e-04	FBXO4
ENSG00000156509	5.015	4.0e-04	0.006	FBXO43
ENSG00000174989	0.741	1.6e-04	0.003	FBXW8
ENSG00000132185	-2.818	0.002	0.021	FCRLA
ENSG00000162746	2.96	0.005	0.042	FCRLB
ENSG00000168496	-0.626	3.4e-12	7.7e-10	FEN1
ENSG00000137440	-1.98	5.4e-06	2.1e-04	FGFBP1
ENSG00000213468	0.593	0.001	0.015	FIRRE
ENSG00000119782	-1.04	0.005	0.04	FKBP1B
ENSG00000143631	3.982	6.9e-04	0.01	FLG
ENSG00000162076	-0.66	0.006	0.045	FLYWCH2
ENSG00000184922	0.815	9.4e-04	0.012	FMNL1
ENSG00000125740	1.069	6.2e-04	0.009	FOSB
ENSG00000171956	1.28	4.9e-07	3.0e-05	FOXB1
ENSG00000049768	3.903	0.007	0.049	FOXP3
ENSG00000153303	2.1	0.002	0.022	FRMD1
ENSG00000171877	0.645	0.007	0.049	FRMD5
ENSG00000170324	1.708	0.006	0.043	FRMPD2
ENSG00000106701	0.906	1.6e-04	0.003	FSD1L
ENSG00000069509	-0.645	7.6e-07	4.3e-05	FUNDC1
ENSG00000033327	1.143	2.7e-11	5.1e-09	GAB2
ENSG00000160219	1.354	0.005	0.038	GAB3
ENSG00000034713	-0.818	3.4e-12	7.7e-10	GABARAPL2
ENSG00000099860	0.953	9.4e-13	2.4e-10	GADD45B
ENSG00000182687	-3.198	0.004	0.034	GALR2
ENSG00000172020	-1.15	2.3e-04	0.004	GAP43
ENSG00000106105	0.636	2.7e-11	5.1e-09	GARS1
ENSG00000117226	-0.947	0.005	0.042	GBP3
ENSG00000164900	4.688	1.1e-04	0.002	GBX1
ENSG00000115271	-0.604	8.5e-04	0.011	GCA
ENSG00000179562	0.606	4.8e-04	0.007	GCC1
ENSG00000130513	1.923	2.5e-18	1.3e-15	GDF15
ENSG00000142252	-0.81	1.6e-06	8.2e-05	GEMIN7
ENSG00000145723	0.784	0.006	0.047	GIN1
ENSG00000111087	1.583	5.5e-05	0.001	GLI1
ENSG00000122694	-0.668	0.004	0.036	GLIPR2
ENSG00000173221	-0.865	5.2e-05	0.001	GLRX
ENSG00000023572	0.835	5.7e-05	0.001	GLRX2
ENSG00000089639	1.528	2.6e-08	2.5e-06	GMIP
ENSG00000128266	0.637	1.4e-06	7.5e-05	GNAZ
ENSG00000188626	3.68	0.006	0.046	GOLGA8M
ENSG00000170270	-1.144	6.5e-08	5.3e-06	GON7
ENSG00000120370	1.182	3.7e-10	5.6e-08	GORAB
ENSG00000125772	1.153	9.9e-14	2.9e-11	GPCPD1
ENSG00000175697	2.209	0.005	0.04	GPR156
ENSG00000183150	-2.695	0.002	0.024	GPR19
ENSG00000123901	3.357	0.005	0.042	GPR83
ENSG00000167191	-0.717	4.7e-07	2.9e-05	GPRC5B
ENSG00000166123	0.902	1.9e-10	3.0e-08	GPT2
ENSG00000152578	-5.017	3.6e-04	0.006	GRIA4
ENSG00000164284	0.694	1.0e-05	3.7e-04	GRPEL2
ENSG00000140307	-0.61	7.4e-06	2.8e-04	GTF2A2
ENSG00000272047	-1.293	8.9e-13	2.3e-10	GTF2H5
ENSG00000006704	0.776	2.4e-07	1.7e-05	GTF2IRD1
ENSG00000174428	-1.646	8.2e-04	0.011	GTF2IRD2B
ENSG00000155115	-0.709	1.7e-07	1.2e-05	GTF3C6
ENSG00000172432	0.623	6.2e-07	3.7e-05	GTPBP2
ENSG00000179240	1.194	3.4e-07	2.2e-05	GVQW3
ENSG00000189060	0.654	1.7e-10	2.8e-08	H1-0
ENSG00000180573	1.265	1.0e-05	3.7e-04	H2AC6
ENSG00000180596	2.512	0.006	0.045	H2BC4
ENSG00000274750	-1.937	0.002	0.019	H3C6
ENSG00000270882	2.642	0.003	0.029	H4C14
ENSG00000103253	1.521	7.7e-04	0.01	HAGHL
ENSG00000103145	-0.816	3.8e-04	0.006	HCFC1R1
ENSG00000228789	-4.554	0.003	0.028	HCG22
ENSG00000165259	-0.787	0.001	0.015	HDX
ENSG00000008869	0.68	6.5e-05	0.002	HEATR5B
ENSG00000068097	0.87	2.1e-10	3.3e-08	HEATR6
ENSG00000112406	0.592	1.4e-06	7.2e-05	HECA
ENSG00000051108	1.065	4.3e-17	1.8e-14	HERPUD1
ENSG00000260339	5.169	1.3e-04	0.003	HEXA-AS1
ENSG00000164161	2.098	0.003	0.029	HHIP
ENSG00000181061	-0.885	2.0e-04	0.004	HIGD1A
ENSG00000095951	0.673	2.1e-04	0.004	HIVEP1
ENSG00000159399	0.63	6.9e-05	0.002	HK2
ENSG00000242574	-1.075	0.005	0.04	HLA-DMB
ENSG00000179344	-0.725	2.8e-04	0.005	HLA-DQB1
ENSG00000196126	-0.997	1.6e-05	5.2e-04	HLA-DRB1
ENSG00000029993	-0.644	1.7e-08	1.7e-06	HMGB3
ENSG00000118418	-0.792	2.6e-08	2.5e-06	HMGN3
ENSG00000198157	-0.746	0.001	0.017	HMGN5
ENSG00000120093	0.591	0.003	0.029	HOXB3
ENSG00000170689	0.974	1.1e-12	2.7e-10	HOXB9
ENSG00000180806	-0.732	0.004	0.036	HOXC9
ENSG00000128645	4.312	9.9e-05	0.002	HOXD1
ENSG00000170166	3.131	1.2e-05	4.1e-04	HOXD4
ENSG00000100099	0.628	3.1e-07	2.0e-05	HPS4
ENSG00000135116	0.744	7.1e-07	4.1e-05	HRK
ENSG00000185352	1.345	0.006	0.043	HS6ST3
ENSG00000230989	-0.615	7.1e-11	1.2e-08	HSBP1
ENSG00000196684	2.73	0.003	0.028	HSH2D
ENSG00000080824	-0.608	1.8e-07	1.3e-05	HSP90AA1
ENSG00000204388	-2.42	7.6e-40	1.6e-36	HSPA1B
ENSG00000204390	4.667	3.3e-04	0.006	HSPA1L
ENSG00000109971	-1.814	3.6e-66	3.4e-62	HSPA8
ENSG00000081870	-0.821	5.3e-08	4.4e-06	HSPB11
ENSG00000115541	-1.122	1.2e-08	1.3e-06	HSPE1
ENSG00000120694	-0.598	1.6e-11	3.0e-09	HSPH1
ENSG00000188996	3.541	0.006	0.046	HUS1B
ENSG00000090339	0.849	6.0e-04	0.009	ICAM1
ENSG00000172201	0.81	9.7e-28	1.2e-24	ID4
ENSG00000067064	-0.595	1.5e-04	0.003	IDI1
ENSG00000137331	0.754	4.3e-11	7.8e-09	IER3
ENSG00000126709	-0.957	2.3e-05	7.0e-04	IFI6
ENSG00000006652	0.703	8.2e-16	3.0e-13	IFRD1
ENSG00000166130	-0.678	3.4e-06	1.5e-04	IKBIP
ENSG00000263528	-0.98	0.004	0.036	IKBKE
ENSG00000144730	0.699	6.5e-04	0.009	IL17RD
ENSG00000115008	2.767	9.9e-04	0.013	IL1A
ENSG00000174564	-2.376	1.4e-04	0.003	IL20RB
ENSG00000104951	2.237	0.005	0.042	IL4I1
ENSG00000139269	3.634	8.5e-15	2.7e-12	INHBE
ENSG00000114933	0.678	5.7e-04	0.008	INO80D
ENSG00000074706	1.176	0.001	0.016	IPCEF1
ENSG00000283154	1.081	0.002	0.021	IQCJ-SCHIP1
ENSG00000130518	1.388	0.003	0.029	IQCN
ENSG00000159556	0.846	5.2e-06	2.1e-04	ISL2
ENSG00000129009	-2.73	0.002	0.018	ISLR
ENSG00000240682	-0.684	0.006	0.043	ISY1
ENSG00000144668	1.779	3.7e-07	2.4e-05	ITGA9
ENSG00000105855	-0.713	0.006	0.045	ITGB8
ENSG00000148841	0.714	1.5e-05	4.9e-04	ITPRIP
ENSG00000182264	3.652	0.004	0.036	IZUMO1
ENSG00000101384	0.771	5.1e-06	2.1e-04	JAG1
ENSG00000096968	0.631	0.004	0.035	JAK2
ENSG00000140044	1.468	2.7e-10	4.2e-08	JDP2
ENSG00000050130	-0.757	4.9e-08	4.1e-06	JKAMP
ENSG00000152409	0.808	1.8e-06	8.8e-05	JMY
ENSG00000149596	3.812	4.9e-05	0.001	JPH2
ENSG00000189159	-0.673	2.1e-08	2.1e-06	JPT1
ENSG00000177606	0.685	2.0e-09	2.5e-07	JUN
ENSG00000171223	0.781	4.0e-04	0.006	JUNB
ENSG00000139620	0.694	2.9e-14	8.7e-12	KANSL2
ENSG00000167216	2.032	5.0e-06	2.1e-04	KATNAL2
ENSG00000102057	0.953	0.005	0.042	KCND1
ENSG00000055118	-0.889	0.003	0.028	KCNH2
ENSG00000168135	1.459	3.0e-04	0.005	KCNJ4
ENSG00000124249	2.138	0.005	0.039	KCNK15
ENSG00000164626	0.899	9.5e-06	3.4e-04	KCNK5
ENSG00000171121	1.288	0.002	0.018	KCNMB3
ENSG00000117013	1.454	1.8e-07	1.3e-05	KCNQ4
ENSG00000151364	2.37	1.3e-05	4.6e-04	KCTD14
ENSG00000153885	0.643	6.0e-08	5.0e-06	KCTD15
ENSG00000006459	0.693	8.2e-04	0.011	KDM7A
ENSG00000166398	0.606	9.4e-08	7.3e-06	KIAA0355
ENSG00000114656	1.557	0.003	0.026	KIAA1257
ENSG00000168116	0.96	1.7e-05	5.4e-04	KIAA1586
ENSG00000117245	1.455	0.003	0.031	KIF17
ENSG00000066735	0.811	0.003	0.029	KIF26A
ENSG00000165115	0.888	0.006	0.047	KIF27
ENSG00000169926	0.656	2.4e-05	7.1e-04	KLF13
ENSG00000136826	0.657	6.9e-07	4.0e-05	KLF4
ENSG00000118263	0.777	8.9e-04	0.012	KLF7
ENSG00000175946	3.149	0.001	0.017	KLHL38
ENSG00000129451	-3.323	0.003	0.03	KLK10
ENSG00000129437	-2.857	3.5e-04	0.006	KLK14
ENSG00000129455	-2.909	0.001	0.014	KLK8
ENSG00000205809	-5.444	1.9e-04	0.004	KLRC2
ENSG00000182481	-0.671	6.7e-24	6.0e-21	KPNA2
ENSG00000131737	-5.858	1.2e-05	4.0e-04	KRT34
ENSG00000163463	-0.97	0.003	0.026	KRTCAP2
ENSG00000141068	0.674	7.3e-05	0.002	KSR1
ENSG00000198910	0.631	0.003	0.028	L1CAM
ENSG00000134248	-0.648	2.8e-06	1.3e-04	LAMTOR5
ENSG00000204381	-0.611	6.0e-04	0.009	LAYN
ENSG00000136167	1.128	0.004	0.035	LCP1
ENSG00000182195	-0.714	1.2e-04	0.003	LDOC1
ENSG00000275183	1.234	8.3e-04	0.011	LENG9
ENSG00000100097	-0.651	4.6e-04	0.007	LGALS1
ENSG00000185522	-1.912	0.004	0.035	LMNTD2
ENSG00000139517	0.626	9.5e-05	0.002	LNX2
ENSG00000154359	0.658	0.001	0.016	LONRF1
ENSG00000110031	1.422	1.9e-04	0.004	LPXN
ENSG00000147650	0.644	0.001	0.016	LRP12
ENSG00000109771	-2.982	2.0e-06	9.8e-05	LRP2BP
ENSG00000159708	2.847	9.6e-05	0.002	LRRC36
ENSG00000181350	1.198	2.1e-06	1.0e-04	LRRC75A
ENSG00000171492	0.781	5.0e-07	3.1e-05	LRRC8D
ENSG00000154237	0.638	0.002	0.021	LRRK1
ENSG00000125872	4.421	8.0e-04	0.011	LRRN4
ENSG00000170860	-0.916	1.4e-11	2.7e-09	LSM3
ENSG00000213316	2.794	0.001	0.014	LTC4S
ENSG00000139329	-2.204	1.2e-05	4.1e-04	LUM
ENSG00000153714	1.423	3.3e-04	0.005	LURAP1L
ENSG00000160886	-0.811	3.2e-04	0.005	LY6K
ENSG00000143353	-0.726	0.001	0.015	LYPLAL1
ENSG00000102897	-0.902	2.4e-04	0.004	LYRM1
ENSG00000214113	-0.607	1.3e-04	0.003	LYRM4
ENSG00000204103	0.682	1.3e-06	6.9e-05	MAFB
ENSG00000269313	-1.747	8.2e-04	0.011	MAGIX
ENSG00000175130	-0.623	1.6e-06	8.0e-05	MARCKSL1
ENSG00000166783	0.595	7.1e-09	8.1e-07	MARF1
ENSG00000162510	4.028	0.001	0.013	MATN1
ENSG00000234602	0.981	0.003	0.029	MCIDAS
ENSG00000232119	-0.874	1.5e-06	7.8e-05	MCTS1
ENSG00000151376	-1.344	0.004	0.035	ME3
ENSG00000161920	-0.67	0.006	0.047	MED11
ENSG00000123066	0.74	6.3e-05	0.002	MED13L
ENSG00000152944	-0.631	8.7e-05	0.002	MED21
ENSG00000141026	-0.593	4.4e-05	0.001	MED9
ENSG00000067365	0.597	1.6e-05	5.1e-04	METTL22
ENSG00000123600	0.603	0.003	0.026	METTL8
ENSG00000156875	2.039	0.006	0.044	MFSD14A
ENSG00000182544	-0.882	1.9e-05	5.9e-04	MFSD5
ENSG00000266709	2.015	5.3e-08	4.4e-06	MGC12916
ENSG00000204520	-0.69	0.002	0.021	MICA
ENSG00000165175	0.593	6.5e-04	0.009	MID1IP1
ENSG00000080561	0.918	2.7e-04	0.005	MID2
ENSG00000271605	-2.469	2.8e-04	0.005	MILR1
ENSG00000135517	-3.495	0.003	0.03	MIP
ENSG00000187098	0.899	2.8e-05	8.0e-04	MITF
ENSG00000150051	0.765	6.5e-05	0.002	MKX
ENSG00000119684	1.285	0.001	0.015	MLH3
ENSG00000168404	-0.765	0.005	0.039	MLKL
ENSG00000102539	2.868	0.005	0.041	MLNR
ENSG00000151611	1.159	0.007	0.049	MMAA
ENSG00000142606	5.084	3.1e-04	0.005	MMEL1
ENSG00000166670	-0.685	9.3e-05	0.002	MMP10
ENSG00000262406	-0.732	5.8e-05	0.001	MMP12
ENSG00000087245	-0.642	0.002	0.017	MMP2
ENSG00000125966	2.273	2.7e-04	0.005	MMP24
ENSG00000137673	-4.518	5.9e-07	3.5e-05	MMP7
ENSG00000100985	2.272	0.001	0.017	MMP9
ENSG00000188010	-0.622	0.003	0.028	MORN2
ENSG00000139714	1.059	0.003	0.026	MORN3
ENSG00000186732	3.808	0.004	0.035	MPPED1
ENSG00000066382	1.413	5.2e-05	0.001	MPPED2
ENSG00000101353	1.405	0.001	0.013	MROH8
ENSG00000172172	-0.824	1.7e-05	5.2e-04	MRPL13
ENSG00000214026	-1.016	4.3e-07	2.7e-05	MRPL23
ENSG00000243147	-1.167	6.6e-09	7.5e-07	MRPL33
ENSG00000185608	-0.627	0.002	0.02	MRPL40
ENSG00000175581	-0.692	8.7e-07	4.8e-05	MRPL48
ENSG00000111639	-0.676	2.4e-06	1.1e-04	MRPL51
ENSG00000183617	-0.776	4.9e-04	0.007	MRPL54
ENSG00000134056	-0.692	1.4e-04	0.003	MRPS36
ENSG00000057468	2.974	0.007	0.048	MSH4
ENSG00000125148	-0.868	9.1e-05	0.002	MT2A
ENSG00000214827	-1.478	0.006	0.045	MTCP1
ENSG00000065911	0.966	5.8e-29	7.9e-26	MTHFD2
ENSG00000170873	1.184	0.006	0.044	MTSS1
ENSG00000180354	-0.605	1.3e-06	7.1e-05	MTURN
ENSG00000185499	-2.829	3.3e-04	0.006	MUC1
ENSG00000132781	1.198	2.4e-05	7.2e-04	MUTYH
ENSG00000185697	-0.694	0.007	0.048	MYBL1
ENSG00000086967	4.3	3.9e-05	0.001	MYBPC2
ENSG00000214114	-0.803	1.1e-05	3.8e-04	MYCBP
ENSG00000116990	0.896	0.004	0.034	MYCL
ENSG00000092841	-0.837	1.2e-04	0.003	MYL6
ENSG00000101335	-0.864	6.6e-05	0.002	MYL9
ENSG00000065534	0.666	0.004	0.033	MYLK
ENSG00000101306	-2.592	2.2e-04	0.004	MYLK2
ENSG00000142347	3.741	0.002	0.024	MYO1F
ENSG00000138119	0.643	0.002	0.02	MYOF
ENSG00000267858	1.556	0.004	0.036	MZF1-AS1
ENSG00000170191	0.766	0.002	0.025	NANP
ENSG00000156006	-1.886	0.001	0.013	NAT2
ENSG00000204272	-0.882	5.9e-07	3.5e-05	NBDY
ENSG00000219481	0.619	6.0e-05	0.001	NBPF1
ENSG00000263956	0.75	1.6e-05	5.2e-04	NBPF11
ENSG00000268043	0.675	5.8e-04	0.008	NBPF12
ENSG00000270629	-0.804	0.002	0.017	NBPF14
ENSG00000273136	1.242	0.001	0.014	NBPF26
ENSG00000111912	0.679	3.4e-04	0.006	NCOA7
ENSG00000188566	0.721	0.003	0.03	NDOR1
ENSG00000184752	-0.77	4.5e-08	3.9e-06	NDUFA12
ENSG00000131495	-0.88	8.2e-06	3.0e-04	NDUFA2
ENSG00000170906	-0.761	1.6e-04	0.003	NDUFA3
ENSG00000189043	-0.75	5.8e-12	1.2e-09	NDUFA4
ENSG00000184983	-0.659	6.0e-05	0.001	NDUFA6
ENSG00000004779	-0.607	6.8e-06	2.6e-04	NDUFAB1
ENSG00000119013	-1.072	6.6e-11	1.2e-08	NDUFB3
ENSG00000065518	-0.975	3.2e-16	1.3e-13	NDUFB4
ENSG00000168653	-0.777	3.1e-09	3.7e-07	NDUFS5
ENSG00000145494	-0.728	1.7e-04	0.003	NDUFS6
ENSG00000245532	0.8	7.0e-18	3.5e-15	NEAT1
ENSG00000069869	0.897	0.003	0.026	NEDD4
ENSG00000129559	-0.734	8.5e-04	0.011	NEDD8
ENSG00000104722	-1.558	4.7e-06	1.9e-04	NEFM
ENSG00000214357	-0.63	7.1e-04	0.01	NEURL1B
ENSG00000178403	2.764	1.7e-04	0.003	NEUROG2
ENSG00000050030	3.119	0.001	0.016	NEXMIF
ENSG00000100906	0.73	1.1e-10	1.8e-08	NFKBIA
ENSG00000204498	0.591	0.003	0.028	NFKBIL1
ENSG00000135540	1.196	3.2e-09	3.9e-07	NHSL1
ENSG00000172548	1.718	0.004	0.035	NIPAL4
ENSG00000140853	1.014	0.005	0.039	NLRC5
ENSG00000106733	-1.211	2.0e-04	0.004	NMRK1
ENSG00000198929	1.168	7.1e-04	0.01	NOS1AP
ENSG00000204301	-1.849	0.003	0.029	NOTCH4
ENSG00000165555	4.336	5.8e-04	0.008	NOXRED1
ENSG00000124588	-0.792	7.1e-06	2.7e-04	NQO2
ENSG00000126368	1.118	1.1e-07	8.3e-06	NR1D1
ENSG00000174738	0.662	2.3e-04	0.004	NR1D2
ENSG00000112333	0.927	0.002	0.022	NR2E1
ENSG00000154146	-0.702	9.8e-04	0.013	NRGN
ENSG00000180530	1.076	1.0e-06	5.6e-05	NRIP1
ENSG00000129535	3.047	0.001	0.014	NRL
ENSG00000137404	-0.818	7.4e-05	0.002	NRM
ENSG00000133636	-2.84	9.3e-08	7.2e-06	NTS
ENSG00000176046	1.091	7.9e-07	4.5e-05	NUPR1
ENSG00000102898	-0.727	2.7e-07	1.8e-05	NUTF2
ENSG00000188039	-3.284	0.003	0.026	NWD1
ENSG00000180304	-0.789	6.1e-15	2.0e-12	OAZ2
ENSG00000154358	0.667	0.003	0.028	OBSCN
ENSG00000130558	-0.821	4.8e-04	0.007	OLFM1
ENSG00000235823	1.886	1.5e-06	7.7e-05	OLMALINC
ENSG00000054277	1.85	1.9e-04	0.004	OPN3
ENSG00000124657	3.354	0.001	0.015	OR2B6
ENSG00000123353	-0.754	1.5e-05	5.0e-04	ORMDL2
ENSG00000228474	-0.713	2.9e-05	8.3e-04	OST4
ENSG00000198856	-0.707	2.9e-08	2.7e-06	OSTC
ENSG00000134996	-0.873	5.2e-06	2.1e-04	OSTF1
ENSG00000081087	-0.598	2.0e-04	0.004	OSTM1
ENSG00000175591	1.449	0.004	0.033	P2RY2
ENSG00000101104	0.751	1.2e-05	4.2e-04	PABPC1L
ENSG00000101951	-3.191	0.001	0.013	PAGE4
ENSG00000280789	1.679	0.005	0.039	PAGR1
ENSG00000116117	0.808	1.6e-04	0.003	PARD3B
ENSG00000116288	-0.639	3.8e-08	3.3e-06	PARK7
ENSG00000151883	0.713	5.3e-06	2.1e-04	PARP8
ENSG00000135903	0.754	5.5e-05	0.001	PAX3
ENSG00000090097	0.685	0.005	0.038	PCBP4
ENSG00000187372	1.192	0.001	0.016	PCDHB13
ENSG00000253485	2.713	0.006	0.046	PCDHGA5
ENSG00000100889	1.655	3.0e-17	1.3e-14	PCK2
ENSG00000166803	-0.636	2.2e-04	0.004	PCLAF
ENSG00000104213	-1.052	0.003	0.031	PDGFRL
ENSG00000241360	1.684	0.006	0.045	PDXP
ENSG00000120509	-0.643	4.9e-05	0.001	PDZD11
ENSG00000115425	-0.619	3.8e-04	0.006	PECR
ENSG00000197329	0.781	3.0e-07	2.0e-05	PELI1
ENSG00000179094	0.723	0.001	0.013	PER1
ENSG00000132326	0.967	5.2e-06	2.1e-04	PER2
ENSG00000123349	-0.694	2.9e-06	1.3e-04	PFDN5
ENSG00000204220	-0.882	1.1e-07	8.5e-06	PFDN6
ENSG00000171314	-0.741	3.4e-12	7.7e-10	PGAM1
ENSG00000130517	0.723	6.5e-05	0.002	PGPEP1
ENSG00000183571	4.518	3.3e-04	0.005	PGPEP1L
ENSG00000111752	0.687	8.1e-05	0.002	PHC1
ENSG00000100410	-0.781	1.4e-07	1.0e-05	PHF5A
ENSG00000139289	0.702	2.4e-04	0.004	PHLDA1
ENSG00000185808	-0.734	9.9e-05	0.002	PIGP
ENSG00000102096	-0.639	0.001	0.014	PIM2
ENSG00000102309	-0.745	1.3e-06	7.1e-05	PIN4
ENSG00000107242	2.096	0.005	0.042	PIP5K1B
ENSG00000134627	2.191	4.9e-04	0.007	PIWIL4
ENSG00000160447	0.643	0.002	0.024	PKN3
ENSG00000159337	5.207	1.2e-05	4.2e-04	PLA2G4D
ENSG00000120278	0.831	5.9e-05	0.001	PLEKHG1
ENSG00000153404	-0.759	0.001	0.016	PLEKHG4B
ENSG00000152527	0.799	5.9e-04	0.009	PLEKHH2
ENSG00000187583	1.073	0.004	0.033	PLEKHN1
ENSG00000166819	3.067	7.7e-04	0.01	PLIN1
ENSG00000102007	-0.627	1.2e-07	8.7e-06	PLP2
ENSG00000067601	1.95	1.0e-04	0.002	PMS2P4
ENSG00000100344	1.392	0.003	0.027	PNPLA3
ENSG00000115350	-0.594	0.004	0.033	POLE4
ENSG00000147669	-0.903	4.3e-08	3.8e-06	POLR2K
ENSG00000177700	-0.866	1.2e-04	0.003	POLR2L
ENSG00000121851	-0.86	0.002	0.019	POLR3GL
ENSG00000128262	5.355	2.7e-05	7.9e-04	POM121L9P
ENSG00000132963	-0.984	1.9e-11	3.7e-09	POMP
ENSG00000105171	-0.779	3.1e-07	2.0e-05	POP4
ENSG00000184271	0.842	9.8e-05	0.002	POU6F1
ENSG00000139220	3.483	0.006	0.043	PPFIA2
ENSG00000196262	-0.84	1.8e-18	1.1e-15	PPIA
ENSG00000166794	-0.696	2.1e-08	2.1e-06	PPIB
ENSG00000171960	-0.743	4.8e-07	3.0e-05	PPIH
ENSG00000155367	-1.756	7.5e-05	0.002	PPM1J
ENSG00000164088	1.411	0.001	0.013	PPM1M
ENSG00000213889	-1.004	1.3e-04	0.003	PPM1N
ENSG00000204569	-0.789	2.1e-15	7.3e-13	PPP1R10
ENSG00000087074	0.735	4.4e-12	9.7e-10	PPP1R15A
ENSG00000162148	4.708	3.8e-05	0.001	PPP1R32
ENSG00000135617	-1.419	2.0e-08	2.0e-06	PRADC1
ENSG00000117450	-0.964	6.6e-24	6.0e-21	PRDX1
ENSG00000123131	-0.723	2.9e-13	7.9e-11	PRDX4
ENSG00000186314	0.844	7.9e-06	2.9e-04	PRELID2
ENSG00000124126	0.654	0.005	0.038	PREX1
ENSG00000012211	0.789	3.1e-04	0.005	PRICKLE3
ENSG00000164306	0.674	0.001	0.016	PRIMPOL
ENSG00000138669	1.862	0.002	0.021	PRKG2
ENSG00000228672	1.985	3.9e-04	0.006	PROB1
ENSG00000167525	-0.842	0.007	0.048	PROCA1
ENSG00000101000	-0.716	1.1e-07	8.3e-06	PROCR
ENSG00000165630	-1.2	2.7e-04	0.005	PRPF18
ENSG00000205352	-0.781	3.1e-08	2.8e-06	PRR13
ENSG00000239620	-1.876	0.003	0.027	PRR20G
ENSG00000135069	1.074	7.0e-35	1.2e-31	PSAT1
ENSG00000146005	2.905	0.006	0.043	PSD2
ENSG00000100804	-0.621	1.2e-04	0.003	PSMB5
ENSG00000101843	-0.634	8.5e-10	1.2e-07	PSMD10
ENSG00000100911	-0.698	1.9e-05	5.8e-04	PSME2
ENSG00000146733	1.174	2.6e-13	7.3e-11	PSPH
ENSG00000152229	0.75	7.9e-05	0.002	PSTPIP2
ENSG00000244694	-0.867	0.002	0.019	PTCHD4
ENSG00000141378	-0.636	1.8e-05	5.7e-04	PTRH2
ENSG00000184924	-0.633	0.004	0.035	PTRHD1
ENSG00000164611	-0.781	1.5e-12	3.6e-10	PTTG1
ENSG00000155893	-0.693	3.4e-04	0.006	PXYLP1
ENSG00000172007	0.654	0.004	0.035	RAB33B
ENSG00000172780	3.201	0.004	0.031	RAB43
ENSG00000108774	-0.606	4.6e-05	0.001	RAB5C
ENSG00000222014	2.151	0.002	0.018	RAB6C
ENSG00000113522	1.032	0.006	0.043	RAD50
ENSG00000203722	-3.103	2.1e-06	1.0e-04	RAET1G
ENSG00000164188	4.042	0.001	0.015	RANBP3L
ENSG00000136237	0.795	8.3e-05	0.002	RAPGEF5
ENSG00000138670	0.758	1.4e-04	0.003	RASGEF1B
ENSG00000068831	1.217	0.002	0.021	RASGRP2
ENSG00000123094	0.68	1.9e-04	0.004	RASSF8
ENSG00000244462	-0.633	1.9e-14	6.0e-12	RBM12
ENSG00000184863	0.6	6.3e-06	2.5e-04	RBM33
ENSG00000162444	-0.732	0.003	0.031	RBP7
ENSG00000100387	-0.648	5.2e-05	0.001	RBX1
ENSG00000278023	0.945	1.6e-04	0.003	RDM1
ENSG00000104856	0.783	2.7e-04	0.005	RELB
ENSG00000164620	1.342	1.2e-05	4.3e-04	RELL2
ENSG00000251258	-1.73	5.6e-04	0.008	RFPL4B
ENSG00000143390	0.612	1.2e-08	1.3e-06	RFX5
ENSG00000064490	-0.689	4.5e-04	0.007	RFXANK
ENSG00000143333	1.309	3.0e-11	5.6e-09	RGS16
ENSG00000186479	4.545	1.5e-04	0.003	RGS7BP
ENSG00000107014	1.682	7.6e-04	0.01	RLN1
ENSG00000107014	1.682	7.6e-04	0.01	RLN2
ENSG00000133874	1.4	1.9e-17	8.5e-15	RNF122
ENSG00000113269	-0.606	3.9e-06	1.7e-04	RNF130
ENSG00000181481	2.41	0.002	0.019	RNF135
ENSG00000165188	3.636	0.006	0.043	RNF183
ENSG00000158286	0.973	3.2e-04	0.005	RNF207
ENSG00000167257	0.693	1.7e-04	0.003	RNF214
ENSG00000237330	5.308	1.2e-05	4.2e-04	RNF223
ENSG00000108375	-0.594	2.0e-04	0.004	RNF43
ENSG00000135119	-1.051	2.2e-04	0.004	RNFT2
ENSG00000263006	2.366	7.7e-11	1.3e-08	ROCK1P1
ENSG00000183638	2.371	0.004	0.034	RP1L1
ENSG00000204086	3	0.004	0.033	RPA4
ENSG00000165502	-0.738	1.4e-06	7.3e-05	RPL36AL
ENSG00000197728	-0.668	5.8e-06	2.3e-04	RPS26
ENSG00000185088	-0.782	3.4e-12	7.7e-10	RPS27L
ENSG00000198208	0.702	0.006	0.046	RPS6KL1
ENSG00000172426	-1.959	0.003	0.027	RSPH9
ENSG00000132026	-3.849	0.005	0.04	RTBDN
ENSG00000134590	-0.64	5.9e-04	0.009	RTL8C
ENSG00000156253	1.298	5.4e-07	3.3e-05	RWDD2B
ENSG00000160678	-1.465	0.002	0.018	S100A1
ENSG00000197747	-0.949	3.9e-13	1.1e-10	S100A10
ENSG00000163191	-0.745	1.1e-09	1.5e-07	S100A11
ENSG00000189171	-1.215	0.002	0.022	S100A13
ENSG00000189334	-1.794	0.004	0.033	S100A14
ENSG00000196754	-1.296	0.001	0.014	S100A2
ENSG00000101115	1.443	0.002	0.019	SALL4
ENSG00000130590	0.944	0.004	0.037	SAMD10
ENSG00000228727	4.136	0.005	0.042	SAPCD1
ENSG00000283154	1.081	0.002	0.021	SCHIP1
ENSG00000132581	-0.719	1.4e-05	4.6e-04	SDF2
ENSG00000204370	-0.613	0.006	0.043	SDHD
ENSG00000106803	-0.747	1.6e-06	8.0e-05	SEC61B
ENSG00000132432	-1.063	7.9e-09	8.8e-07	SEC61G
ENSG00000113811	-0.596	2.7e-04	0.005	SELENOK
ENSG00000137872	2.72	1.9e-04	0.004	SEMA6D
ENSG00000109618	0.694	1.2e-04	0.003	SEPSECS
ENSG00000149131	-0.973	1.4e-06	7.3e-05	SERPING1
ENSG00000163536	-1.279	0.002	0.021	SERPINI1
ENSG00000130766	1.056	2.0e-17	8.9e-15	SESN2
ENSG00000174938	-0.738	0.004	0.036	SEZ6L2
ENSG00000169976	-0.864	1.2e-07	8.7e-06	SF3B5
ENSG00000115128	-0.686	1.7e-06	8.7e-05	SF3B6
ENSG00000163935	0.786	8.4e-07	4.6e-05	SFMBT1
ENSG00000175793	-0.764	0.002	0.018	SFN
ENSG00000116560	-0.717	2.1e-29	3.0e-26	SFPQ
ENSG00000213064	-0.734	1.3e-06	6.8e-05	SFT2D2
ENSG00000176476	0.616	0.002	0.024	SGF29
ENSG00000163535	-0.64	0.005	0.037	SGO2
ENSG00000163082	0.637	0.005	0.042	SGPP2
ENSG00000181523	0.665	3.2e-05	9.0e-04	SGSH
ENSG00000167037	1.35	5.3e-04	0.008	SGSM1
ENSG00000160999	1.514	0.004	0.035	SH2B2
ENSG00000111252	0.969	6.1e-10	8.5e-08	SH2B3
ENSG00000131171	-0.672	0.002	0.023	SH3BGRL
ENSG00000142669	-0.59	6.4e-05	0.002	SH3BGRL3
ENSG00000087266	0.644	1.3e-05	4.6e-04	SH3BP2
ENSG00000214193	-1.021	0.002	0.02	SH3D21
ENSG00000107295	0.644	0.002	0.02	SH3GL2
ENSG00000125089	0.936	0.001	0.016	SH3TC1
ENSG00000129214	2.598	0.002	0.02	SHBG
ENSG00000130813	1.984	0.002	0.017	SHFL
ENSG00000096717	0.599	3.6e-05	9.9e-04	SIRT1
ENSG00000180592	-1.045	0.003	0.028	SKIDA1
ENSG00000158296	-1.487	1.1e-04	0.002	SLC13A3
ENSG00000164707	-1.141	3.4e-05	9.4e-04	SLC13A4
ENSG00000108932	1.231	0.004	0.035	SLC16A6
ENSG00000110436	1.284	0.004	0.036	SLC1A2
ENSG00000115902	0.75	2.1e-12	5.0e-10	SLC1A4
ENSG00000153291	0.909	3.1e-05	8.7e-04	SLC25A27
ENSG00000162461	4.282	8.7e-04	0.011	SLC25A34
ENSG00000125434	-0.925	0.004	0.035	SLC25A35
ENSG00000156222	-4.22	0.004	0.037	SLC28A1
ENSG00000173262	1.855	4.5e-05	0.001	SLC2A14
ENSG00000104154	0.789	0.005	0.042	SLC30A4
ENSG00000134294	0.823	4.8e-12	1.0e-09	SLC38A2
ENSG00000188338	0.829	0.005	0.041	SLC38A3
ENSG00000168003	0.62	3.5e-06	1.5e-04	SLC3A2
ENSG00000149150	0.716	0.002	0.019	SLC43A1
ENSG00000164175	-4.048	0.002	0.017	SLC45A2
ENSG00000188687	3.072	0.005	0.039	SLC4A5
ENSG00000111181	-1.801	0.004	0.036	SLC6A12
ENSG00000196517	2.688	2.1e-22	1.6e-19	SLC6A9
ENSG00000139514	1.093	3.2e-25	3.5e-22	SLC7A1
ENSG00000151012	2.748	5.1e-42	1.4e-38	SLC7A11
ENSG00000103257	1.227	4.8e-12	1.0e-09	SLC7A5
ENSG00000021488	-3.317	0.002	0.018	SLC7A9
ENSG00000176463	0.739	8.0e-04	0.011	SLCO3A1
ENSG00000166750	1.216	3.9e-09	4.7e-07	SLFN5
ENSG00000183172	-0.659	4.8e-05	0.001	SMDT1
ENSG00000214194	-0.668	0.001	0.013	SMIM30
ENSG00000240204	3.345	7.4e-07	4.2e-05	SMKR1
ENSG00000103056	2.484	0.001	0.013	SMPD3
ENSG00000023608	0.742	3.7e-04	0.006	SNAPC1
ENSG00000145335	-0.778	2.1e-05	6.4e-04	SNCA
ENSG00000074317	2.036	0.006	0.047	SNCB
ENSG00000173267	-0.684	0.004	0.037	SNCG
ENSG00000255717	0.833	4.5e-19	2.7e-16	SNHG1
ENSG00000163597	-0.682	1.2e-06	6.3e-05	SNHG16
ENSG00000196756	0.677	9.7e-06	3.5e-04	SNHG17
ENSG00000234912	0.635	0.005	0.04	SNHG20
ENSG00000242125	-0.604	0.002	0.021	SNHG3
ENSG00000184602	-0.599	1.2e-05	4.1e-04	SNN
ENSG00000161981	-0.601	0.001	0.013	SNRNP25
ENSG00000124562	-0.62	7.2e-08	5.8e-06	SNRPC
ENSG00000167088	-0.755	6.3e-06	2.5e-04	SNRPD1
ENSG00000125743	-0.707	8.1e-07	4.5e-05	SNRPD2
ENSG00000100028	-0.645	4.9e-08	4.1e-06	SNRPD3
ENSG00000182004	-0.999	1.7e-09	2.2e-07	SNRPE
ENSG00000139343	-0.815	2.7e-08	2.5e-06	SNRPF
ENSG00000143977	-0.808	5.4e-08	4.5e-06	SNRPG
ENSG00000178996	0.833	1.5e-06	7.6e-05	SNX18
ENSG00000120669	-2.311	0.003	0.027	SOHLH2
ENSG00000189120	0.794	8.9e-04	0.012	SP6
ENSG00000064199	-0.781	0.003	0.028	SPA17
ENSG00000137098	2.76	0.006	0.046	SPAG8
ENSG00000104133	0.68	0.003	0.029	SPG11
ENSG00000152377	1.323	1.0e-05	3.7e-04	SPOCK1
ENSG00000143742	-0.741	4.6e-06	1.9e-04	SRP9
ENSG00000226763	-1.713	0.001	0.015	SRRM5
ENSG00000008324	-0.823	1.2e-05	4.1e-04	SS18L2
ENSG00000179954	-2.244	0.001	0.015	SSC5D
ENSG00000163479	-0.837	6.7e-12	1.4e-09	SSR2
ENSG00000180953	-1.311	0.005	0.037	ST20
ENSG00000008513	0.631	8.2e-04	0.011	ST3GAL1
ENSG00000115525	-0.688	0.004	0.033	ST3GAL5
ENSG00000227199	2.067	0.001	0.013	ST7-AS1
ENSG00000138134	0.612	0.003	0.027	STAMBPL1
ENSG00000130052	1.019	7.2e-04	0.01	STARD8
ENSG00000138378	3.357	3.1e-06	1.4e-04	STAT4
ENSG00000159167	-0.997	6.8e-06	2.6e-04	STC1
ENSG00000113739	1.862	4.8e-99	9.0e-95	STC2
ENSG00000109689	0.608	7.5e-06	2.8e-04	STIM2
ENSG00000170310	-0.825	5.8e-07	3.5e-05	STX8
ENSG00000198075	2.106	8.8e-05	0.002	SULT1C4
ENSG00000130540	0.708	0.002	0.021	SULT4A1
ENSG00000116030	-0.654	7.9e-05	0.002	SUMO1
ENSG00000188612	-0.681	6.2e-07	3.6e-05	SUMO2
ENSG00000213246	-0.592	1.4e-06	7.2e-05	SUPT4H1
ENSG00000139973	1.073	0.003	0.025	SYT16
ENSG00000170743	0.666	1.5e-05	5.0e-04	SYT9
ENSG00000006128	1.03	0.003	0.029	TAC1
ENSG00000158710	-0.592	3.2e-09	3.9e-07	TAGLN2
ENSG00000115183	0.785	9.2e-06	3.3e-04	TANC1
ENSG00000065491	0.672	1.5e-05	4.8e-04	TBC1D22B
ENSG00000111490	0.774	0.003	0.03	TBC1D30
ENSG00000261488	1.341	0.001	0.015	TBILA
ENSG00000154144	0.774	5.5e-10	7.9e-08	TBRG1
ENSG00000143178	1.435	9.8e-04	0.013	TBX19
ENSG00000170379	-2.096	8.4e-05	0.002	TCAF2
ENSG00000176896	1.372	0.001	0.013	TCEANC
ENSG00000176769	-2.603	0.002	0.022	TCERG1L
ENSG00000140262	0.662	4.3e-05	0.001	TCF12
ENSG00000159450	-1.407	0.003	0.027	TCHH
ENSG00000176907	1.317	6.4e-09	7.3e-07	TCIM
ENSG00000166046	1.076	0.004	0.032	TCP11L2
ENSG00000154316	3.642	5.1e-04	0.008	TDH
ENSG00000135605	0.941	7.2e-05	0.002	TEC
ENSG00000164362	3.053	0.002	0.018	TERT
ENSG00000138336	0.663	0.002	0.018	TET1
ENSG00000226674	-2.455	0.005	0.041	TEX41
ENSG00000072274	0.931	6.6e-08	5.4e-06	TFRC
ENSG00000259431	1.371	0.006	0.046	THTPA
ENSG00000151500	-0.761	4.6e-06	1.9e-04	THYN1
ENSG00000134375	-0.767	1.1e-11	2.2e-09	TIMM17A
ENSG00000204152	0.787	1.2e-05	4.1e-04	TIMM23B
ENSG00000102265	-0.662	4.8e-07	3.0e-05	TIMP1
ENSG00000150455	0.651	0.007	0.048	TIRAP
ENSG00000181264	0.779	3.4e-05	9.4e-04	TLCD5
ENSG00000146872	0.632	8.6e-11	1.4e-08	TLK2
ENSG00000169490	-0.59	1.1e-05	3.8e-04	TM2D2
ENSG00000169908	-4.002	5.7e-05	0.001	TM4SF1
ENSG00000232112	-0.696	0.002	0.02	TMA7
ENSG00000057704	0.629	0.004	0.034	TMCC3
ENSG00000113119	0.665	0.003	0.029	TMCO6
ENSG00000241697	3.451	0.001	0.013	TMEFF1
ENSG00000171202	-0.636	2.6e-04	0.005	TMEM126A
ENSG00000244187	-0.889	1.3e-04	0.003	TMEM141
ENSG00000096092	-0.627	7.9e-04	0.011	TMEM14A
ENSG00000137210	-0.804	5.5e-10	7.9e-08	TMEM14B
ENSG00000179292	2.596	0.003	0.026	TMEM151A
ENSG00000174695	-0.638	6.2e-05	0.002	TMEM167A
ENSG00000258986	1.528	0.005	0.042	TMEM179
ENSG00000240849	-0.654	2.6e-06	1.2e-04	TMEM189
ENSG00000160472	3.958	0.005	0.039	TMEM190
ENSG00000164484	1.743	0.006	0.044	TMEM200A
ENSG00000105518	-0.771	1.5e-04	0.003	TMEM205
ENSG00000149932	-1.002	8.7e-08	6.8e-06	TMEM219
ENSG00000205084	0.631	0.001	0.017	TMEM231
ENSG00000153485	-0.997	0.003	0.031	TMEM251
ENSG00000232070	2.729	0.006	0.045	TMEM253
ENSG00000157693	0.64	4.6e-05	0.001	TMEM268
ENSG00000171227	-1.04	0.005	0.041	TMEM37
ENSG00000135211	-0.914	3.5e-04	0.006	TMEM60
ENSG00000180694	-0.66	7.7e-04	0.01	TMEM64
ENSG00000180089	3.996	0.002	0.023	TMEM86B
ENSG00000034510	-0.725	7.6e-06	2.9e-04	TMSB10
ENSG00000118503	0.86	7.4e-09	8.2e-07	TNFAIP3
ENSG00000173530	-1.204	1.6e-24	1.6e-21	TNFRSF10D
ENSG00000164761	-2.892	0.001	0.015	TNFRSF11B
ENSG00000049249	0.712	1.7e-04	0.003	TNFRSF9
ENSG00000125657	-0.765	7.6e-04	0.01	TNFSF9
ENSG00000100284	0.617	0.005	0.042	TOM1
ENSG00000100216	-0.604	1.6e-05	5.1e-04	TOMM22
ENSG00000198846	-2.243	0.002	0.019	TOX
ENSG00000164938	-0.682	9.0e-05	0.002	TP53INP1
ENSG00000159713	-1.202	0.003	0.027	TPPP3
ENSG00000158109	-0.897	3.7e-07	2.4e-05	TPRG1L
ENSG00000144034	-0.84	2.5e-05	7.5e-04	TPRKB
ENSG00000169902	-0.844	2.9e-05	8.3e-04	TPST1
ENSG00000056972	0.723	3.7e-05	0.001	TRAF3IP2
ENSG00000183763	0.66	4.1e-04	0.006	TRAIP
ENSG00000160218	0.609	9.4e-05	0.002	TRAPPC10
ENSG00000196459	0.623	1.8e-04	0.003	TRAPPC2
ENSG00000256060	-1.548	1.6e-05	5.2e-04	TRAPPC2B
ENSG00000167515	-0.861	4.5e-06	1.9e-04	TRAPPC2L
ENSG00000054116	-0.62	3.1e-06	1.4e-04	TRAPPC3
ENSG00000170855	-0.709	4.5e-10	6.8e-08	TRIAP1
ENSG00000101255	1.553	5.5e-40	1.3e-36	TRIB3
ENSG00000204613	-1.924	0.001	0.015	TRIM10
ENSG00000132274	-0.625	0.002	0.019	TRIM22
ENSG00000134253	0.626	0.001	0.014	TRIM45
ENSG00000132481	0.689	0.003	0.029	TRIM47
ENSG00000166436	0.937	0.002	0.025	TRIM66
ENSG00000165275	0.653	0.005	0.037	TRMT10B
ENSG00000182048	-5.44	4.9e-05	0.001	TRPC2
ENSG00000165125	1.078	1.4e-04	0.003	TRPV6
ENSG00000157514	1.084	3.0e-20	2.0e-17	TSC22D3
ENSG00000183891	-0.601	0.002	0.017	TTC32
ENSG00000243725	-2.313	0.005	0.039	TTC4
ENSG00000214198	-2.075	3.6e-04	0.006	TTC41P
ENSG00000165914	0.615	2.6e-05	7.6e-04	TTC7B
ENSG00000175764	1.188	0.002	0.021	TTLL11
ENSG00000214021	0.848	7.7e-04	0.01	TTLL3
ENSG00000137285	0.65	4.4e-06	1.9e-04	TUBB2B
ENSG00000258947	4.215	1.2e-05	4.1e-04	TUBB3
ENSG00000108423	-0.959	3.2e-06	1.4e-04	TUBD1
ENSG00000074935	0.871	2.4e-06	1.1e-04	TUBE1
ENSG00000114383	-0.739	6.9e-05	0.002	TUSC2
ENSG00000136810	-0.613	3.6e-07	2.3e-05	TXN
ENSG00000129235	-0.65	0.001	0.016	TXNDC17
ENSG00000265972	-1.012	6.3e-16	2.4e-13	TXNIP
ENSG00000189136	1.375	6.6e-04	0.009	UBE2Q2P1
ENSG00000127481	0.63	0.002	0.019	UBR4
ENSG00000118939	1.207	0.003	0.029	UCHL3
ENSG00000143222	-0.618	1.7e-09	2.2e-07	UFC1
ENSG00000065060	1.11	5.3e-18	2.7e-15	UHRF1BP1
ENSG00000111647	0.627	0.002	0.022	UHRF1BP1L
ENSG00000111981	1.492	7.2e-15	2.3e-12	ULBP1
ENSG00000107731	0.791	5.2e-10	7.7e-08	UNC5B
ENSG00000127540	-0.866	1.4e-05	4.7e-04	UQCR11
ENSG00000164405	-0.831	8.7e-08	6.8e-06	UQCRQ
ENSG00000226430	2.219	0.002	0.024	USP17L4
ENSG00000226430	2.219	0.002	0.024	USP17L7
ENSG00000155313	0.895	1.1e-04	0.002	USP25
ENSG00000170832	0.754	1.4e-04	0.003	USP32
ENSG00000114316	0.722	3.4e-08	3.0e-06	USP4
ENSG00000123552	0.777	0.001	0.013	USP45
ENSG00000132467	-0.714	1.4e-06	7.2e-05	UTP3
ENSG00000126756	-0.805	7.3e-06	2.8e-04	UXT
ENSG00000118640	-0.831	1.5e-05	5.0e-04	VAMP8
ENSG00000134215	-0.841	0.003	0.028	VAV3
ENSG00000112715	1.575	6.8e-44	2.1e-40	VEGFA
ENSG00000136059	2.31	0.001	0.016	VILL
ENSG00000151445	0.651	0.006	0.043	VIPAS39
ENSG00000147852	0.722	2.3e-09	2.8e-07	VLDLR
ENSG00000187650	1.321	0.002	0.018	VMAC
ENSG00000132549	0.97	0.003	0.028	VPS13B
ENSG00000101842	-1.766	0.005	0.042	VSIG1
ENSG00000134258	4.073	0.002	0.025	VTCN1
ENSG00000184465	0.797	1.9e-06	9.2e-05	WDR27
ENSG00000140395	-0.625	2.7e-08	2.5e-06	WDR61
ENSG00000123154	0.716	0.002	0.02	WDR83
ENSG00000105583	-0.856	4.0e-04	0.006	WDR83OS
ENSG00000187260	3.953	0.002	0.021	WDR86
ENSG00000126562	-1.919	2.2e-04	0.004	WNK4
ENSG00000179314	1.07	3.3e-07	2.2e-05	WSCD1
ENSG00000100219	0.685	7.7e-11	1.3e-08	XBP1
ENSG00000158125	4.263	0.001	0.015	XDH
ENSG00000047597	0.781	8.8e-04	0.012	XK
ENSG00000184575	0.595	7.3e-07	4.2e-05	XPOT
ENSG00000182362	-0.719	0.003	0.027	YBEY
ENSG00000175155	1.051	1.9e-15	6.6e-13	YPEL2
ENSG00000090238	-0.629	0.004	0.037	YPEL3
ENSG00000132846	0.814	4.7e-09	5.5e-07	ZBED3
ENSG00000232040	0.629	0.006	0.043	ZBED9
ENSG00000198081	0.651	8.5e-05	0.002	ZBTB14
ENSG00000177311	0.634	0.005	0.039	ZBTB38
ENSG00000176261	-0.6	0.004	0.033	ZBTB8OS
ENSG00000105939	-0.825	5.0e-08	4.2e-06	ZC3HAV1
ENSG00000121766	-0.73	7.4e-10	1.0e-07	ZCCHC17
ENSG00000166707	1.002	1.5e-04	0.003	ZCCHC18
ENSG00000147905	0.95	1.1e-07	8.2e-06	ZCCHC7
ENSG00000139168	-0.636	3.1e-04	0.005	ZCRB1
ENSG00000188818	-0.937	2.0e-04	0.004	ZDHHC11
ENSG00000104231	0.824	1.5e-07	1.1e-05	ZFAND1
ENSG00000136866	0.889	4.1e-05	0.001	ZFP37
ENSG00000204644	-5.005	0.001	0.016	ZFP57
ENSG00000187801	1.364	2.1e-05	6.5e-04	ZFP69B
ENSG00000165861	0.781	7.2e-04	0.01	ZFYVE1
ENSG00000132950	0.756	2.5e-06	1.1e-04	ZMYM5
ENSG00000131127	0.642	0.003	0.031	ZNF141
ENSG00000197279	1.007	1.6e-04	0.003	ZNF165
ENSG00000186272	0.79	0.005	0.04	ZNF17
ENSG00000085644	0.787	6.4e-04	0.009	ZNF213
ENSG00000159885	-0.762	8.9e-04	0.012	ZNF222
ENSG00000256294	-0.603	0.003	0.03	ZNF225
ENSG00000187607	-0.658	2.0e-04	0.004	ZNF286A
ENSG00000166188	0.81	1.0e-04	0.002	ZNF319
ENSG00000182986	2.167	0.003	0.029	ZNF320
ENSG00000171291	1.415	0.004	0.035	ZNF439
ENSG00000178163	0.597	2.0e-04	0.004	ZNF518B
ENSG00000198795	0.91	0.006	0.047	ZNF521
ENSG00000186300	0.593	0.006	0.045	ZNF555
ENSG00000130544	-0.736	9.4e-05	0.002	ZNF557
ENSG00000161551	-0.773	1.2e-04	0.003	ZNF577
ENSG00000197566	1.125	9.9e-04	0.013	ZNF624
ENSG00000198551	0.718	1.5e-04	0.003	ZNF627
ENSG00000167528	0.593	2.7e-07	1.8e-05	ZNF641
ENSG00000160229	1.172	0.001	0.014	ZNF66
ENSG00000251192	1.16	6.2e-05	0.002	ZNF674
ENSG00000197928	-0.702	9.8e-06	3.5e-04	ZNF677
ENSG00000143067	0.771	5.7e-07	3.4e-05	ZNF697
ENSG00000147180	0.815	6.9e-06	2.7e-04	ZNF711
ENSG00000175691	0.696	0.004	0.035	ZNF77
ENSG00000152439	0.715	1.1e-05	3.7e-04	ZNF773
ENSG00000173875	-0.601	7.9e-06	2.9e-04	ZNF791
ENSG00000257446	-2.143	9.2e-04	0.012	ZNF878
ENSG00000267216	2.784	0.003	0.03	ZNF8-ERVK3-1
ENSG00000121903	1.212	3.3e-05	9.2e-04	ZSCAN20
ENSG00000140265	0.696	1.4e-05	4.8e-04	ZSCAN29
ENSG00000198455	0.791	8.2e-07	4.6e-05	ZXDB

## Sheet: C6 OL9-119 vs C6 DMSO
ENSG00000146386	-0.64	1.4e-04	0.007	ABRACL
ENSG00000101246	0.646	0.001	0.04	ARFRP1
ENSG00000113369	1.668	3.6e-07	5.1e-05	ARRDC3
ENSG00000162772	0.799	5.1e-28	1.2e-24	ATF3
ENSG00000128272	0.68	1.6e-09	4.1e-07	ATF4
ENSG00000105327	0.769	0.001	0.038	BBC3
ENSG00000187479	1.224	2.4e-08	4.6e-06	C11orf96
ENSG00000167747	0.783	2.8e-04	0.013	C19orf48
ENSG00000164096	-0.657	1.6e-04	0.009	C4orf3
ENSG00000067191	1.05	3.2e-06	3.5e-04	CACNB1
ENSG00000175868	0.844	4.0e-04	0.016	CALCB
ENSG00000004660	0.704	3.1e-04	0.013	CAMKK1
ENSG00000110619	0.68	6.4e-12	2.4e-09	CARS1
ENSG00000177303	0.704	4.8e-04	0.018	CASKIN2
ENSG00000253276	0.781	6.3e-06	6.1e-04	CCDC71L
ENSG00000136807	0.692	4.9e-05	0.003	CDK9
ENSG00000167513	0.774	1.7e-04	0.009	CDT1
ENSG00000172216	1.552	5.8e-14	2.9e-11	CEBPB
ENSG00000153879	0.706	3.4e-21	4.7e-18	CEBPG
ENSG00000153140	-0.645	3.7e-04	0.015	CETN3
ENSG00000128965	3.528	3.8e-23	7.0e-20	CHAC1
ENSG00000172586	-0.65	1.4e-04	0.008	CHCHD1
ENSG00000110172	-0.614	1.3e-04	0.007	CHORDC1
ENSG00000101938	1.259	5.7e-04	0.02	CHRDL1
ENSG00000122873	-0.624	2.7e-04	0.012	CISD1
ENSG00000132423	-0.683	2.9e-04	0.013	COQ3
ENSG00000131174	-0.595	1.6e-05	0.001	COX7B
ENSG00000116761	0.825	4.2e-04	0.017	CTH
ENSG00000138061	-0.624	9.9e-04	0.03	CYP1B1
ENSG00000175197	1.9	1.9e-30	6.8e-27	DDIT3
ENSG00000168209	1.93	5.1e-23	8.0e-20	DDIT4
ENSG00000146966	0.859	1.3e-05	0.001	DENND2A
ENSG00000107984	-0.659	3.8e-04	0.016	DKK1
ENSG00000132535	0.635	3.4e-04	0.015	DLG4
ENSG00000115844	0.671	8.6e-04	0.027	DLX2
ENSG00000086061	-0.66	8.4e-11	2.8e-08	DNAJA1
ENSG00000162616	-0.833	1.1e-04	0.006	DNAJB4
ENSG00000088986	-0.727	5.6e-09	1.2e-06	DYNLL1
ENSG00000135930	-0.623	3.3e-07	4.8e-05	EIF4E2
ENSG00000139163	-0.652	0.001	0.038	ETNK1
ENSG00000203778	-0.754	6.2e-04	0.021	FAM229B
ENSG00000215251	-0.762	1.7e-06	2.0e-04	FASTKD5
ENSG00000037637	0.625	9.2e-08	1.6e-05	FBXO42
ENSG00000099860	0.718	8.6e-08	1.5e-05	GADD45B
ENSG00000179562	0.73	2.3e-05	0.002	GCC1
ENSG00000130513	1.391	2.5e-09	6.2e-07	GDF15
ENSG00000166123	1.112	1.4e-14	8.4e-12	GPT2
ENSG00000164284	0.786	5.6e-07	7.6e-05	GRPEL2
ENSG00000051108	1.193	6.1e-20	6.1e-17	HERPUD1
ENSG00000135547	0.621	6.0e-05	0.004	HEY2
ENSG00000204388	-1.026	2.2e-08	4.4e-06	HSPA1B
ENSG00000109971	-1.434	8.0e-42	4.4e-38	HSPA8
ENSG00000115541	-0.933	1.8e-06	2.1e-04	HSPE1
ENSG00000117318	0.756	8.7e-06	7.9e-04	ID3
ENSG00000172201	0.681	3.1e-20	3.7e-17	ID4
ENSG00000006652	0.637	1.1e-13	5.0e-11	IFRD1
ENSG00000166130	-0.685	3.0e-06	3.3e-04	IKBIP
ENSG00000140044	1.638	9.0e-12	3.3e-09	JDP2
ENSG00000026559	0.857	1.2e-05	0.001	KCNG1
ENSG00000136826	0.812	7.4e-10	2.1e-07	KLF4
ENSG00000071282	0.709	4.9e-04	0.018	LMCD1
ENSG00000168672	0.78	2.4e-07	3.7e-05	LRATD2
ENSG00000170860	-0.622	4.3e-06	4.4e-04	LSM3
ENSG00000178573	0.728	0.001	0.04	MAF
ENSG00000204103	0.737	1.9e-07	3.1e-05	MAFB
ENSG00000177239	0.592	0.001	0.039	MAN1B1
ENSG00000152944	-0.628	7.6e-05	0.005	MED21
ENSG00000171160	0.603	8.1e-04	0.026	MORN4
ENSG00000164182	-0.69	0.002	0.048	NDUFAF2
ENSG00000119013	-0.599	2.6e-04	0.012	NDUFB3
ENSG00000162614	-0.724	4.1e-04	0.016	NEXN
ENSG00000204498	0.775	1.2e-04	0.007	NFKBIL1
ENSG00000135540	0.881	1.0e-05	9.0e-04	NHSL1
ENSG00000173614	0.834	8.8e-04	0.027	NMNAT1
ENSG00000126368	0.75	3.2e-04	0.014	NR1D1
ENSG00000025434	0.915	7.6e-04	0.025	NR1H3
ENSG00000176046	0.757	6.3e-04	0.021	NUPR1
ENSG00000101888	-0.682	6.2e-04	0.021	NXT2
ENSG00000100889	1.402	4.7e-12	1.8e-09	PCK2
ENSG00000166803	-0.668	1.1e-04	0.007	PCLAF
ENSG00000141391	1.019	1.8e-04	0.009	PRELID3A
ENSG00000204576	0.654	1.5e-06	1.9e-04	PRR3
ENSG00000135069	0.75	1.6e-17	1.4e-14	PSAT1
ENSG00000146733	0.717	5.8e-06	5.7e-04	PSPH
ENSG00000131759	0.776	8.0e-04	0.026	RARA
ENSG00000244462	-0.632	2.0e-14	1.1e-11	RBM12
ENSG00000143333	0.923	4.3e-06	4.4e-04	RGS16
ENSG00000144468	0.715	5.7e-04	0.02	RHBDD1
ENSG00000133874	0.948	1.7e-08	3.5e-06	RNF122
ENSG00000000457	0.622	5.5e-04	0.02	SCYL3
ENSG00000132432	-0.6	0.001	0.033	SEC61G
ENSG00000130766	1.389	5.4e-28	1.2e-24	SESN2
ENSG00000181523	0.591	2.4e-04	0.011	SGSH
ENSG00000181788	0.795	1.0e-10	3.3e-08	SIAH2
ENSG00000134294	0.723	1.3e-09	3.4e-07	SLC38A2
ENSG00000168003	0.83	7.7e-10	2.1e-07	SLC3A2
ENSG00000196517	2.016	2.2e-14	1.2e-11	SLC6A9
ENSG00000139514	0.669	1.5e-10	4.5e-08	SLC7A1
ENSG00000151012	1.749	5.3e-18	4.8e-15	SLC7A11
ENSG00000103257	0.792	8.4e-06	7.7e-04	SLC7A5
ENSG00000214194	-0.773	1.2e-04	0.007	SMIM30
ENSG00000255717	0.66	4.1e-12	1.7e-09	SNHG1
ENSG00000159167	-0.726	7.8e-04	0.025	STC1
ENSG00000113739	1.392	1.9e-57	2.1e-53	STC2
Transcript.ID	log2FoldChange	pvalue	padj	Symbol
ENSG00000180964	-0.643	1.4e-04	0.008	TCEAL8
ENSG00000072274	0.88	3.3e-07	4.8e-05	TFRC
ENSG00000174695	-0.713	7.2e-06	6.8e-04	TMEM167A
ENSG00000157693	0.681	1.7e-05	0.001	TMEM268
ENSG00000173530	-1.027	2.9e-16	2.0e-13	TNFRSF10D
ENSG00000049249	0.667	7.3e-04	0.024	TNFRSF9
ENSG00000101255	0.976	5.2e-15	3.3e-12	TRIB3
ENSG00000134253	0.643	0.001	0.031	TRIM45
ENSG00000157514	1.099	4.1e-20	4.4e-17	TSC22D3
ENSG00000074935	0.691	1.5e-04	0.008	TUBE1
ENSG00000197355	0.634	0.002	0.05	UAP1L1
ENSG00000174607	-0.622	3.2e-05	0.002	UGT8
ENSG00000111981	1.013	1.1e-07	1.9e-05	ULBP1
ENSG00000107731	0.598	3.8e-06	4.0e-04	UNC5B
ENSG00000112715	0.783	1.5e-12	6.9e-10	VEGFA
ENSG00000100219	0.9	3.9e-17	3.0e-14	XBP1
ENSG00000175155	0.598	4.0e-06	4.1e-04	YPEL2
ENSG00000198081	0.599	2.8e-04	0.013	ZBTB14
ENSG00000179588	1.223	9.3e-04	0.029	ZFPM1
ENSG00000124613	0.654	0.001	0.03	ZNF391
ENSG00000143067	0.594	8.8e-05	0.005	ZNF697
ENSG00000183779	0.645	1.5e-04	0.008	ZNF703
ENSG00000152439	0.634	4.9e-05	0.003	ZNF773
ENSG00000204946	0.758	0.002	0.046	ZNF783

## Sheet: G6 OL9-119 vs G6 DMSO
Transcript.ID	log2FoldChange	pvalue	padj	Symbol
ENSG00000090861	0.73	9.6e-20	1.4e-16	AARS1
ENSG00000146386	-0.596	4.2e-04	0.032	ABRACL
ENSG00000106948	0.641	2.8e-04	0.024	AKNA
ENSG00000136010	0.818	4.0e-04	0.031	ALDH1L2
ENSG00000116584	0.722	1.6e-13	1.0e-10	ARHGEF2
ENSG00000070669	1.902	2.3e-05	0.004	ASNS
ENSG00000162772	0.761	1.0e-26	2.8e-23	ATF3
ENSG00000187479	1.155	8.4e-08	2.4e-05	C11orf96
ENSG00000164096	-0.597	5.4e-04	0.038	C4orf3
ENSG00000175868	1.394	1.6e-10	6.9e-08	CALCB
ENSG00000110619	0.686	7.5e-13	4.1e-10	CARS1
ENSG00000142871	-1.102	4.0e-16	3.8e-13	CCN1
ENSG00000118523	-1.088	6.8e-11	3.1e-08	CCN2
ENSG00000172216	1.471	1.5e-13	1.0e-10	CEBPB
ENSG00000153879	0.701	4.8e-21	8.6e-18	CEBPG
ENSG00000203760	-0.596	1.9e-04	0.019	CENPW
ENSG00000128965	3.049	2.2e-18	2.7e-15	CHAC1
ENSG00000116761	1.406	5.2e-10	2.1e-07	CTH
ENSG00000138061	-0.68	4.5e-04	0.033	CYP1B1
ENSG00000175197	1.779	3.3e-30	1.2e-26	DDIT3
ENSG00000168209	1.529	1.8e-15	1.5e-12	DDIT4
ENSG00000154813	-0.774	1.9e-05	0.003	DPH3
ENSG00000124802	-0.664	7.9e-04	0.049	EEF1E1
ENSG00000187840	0.845	7.5e-06	0.001	EIF4EBP1
ENSG00000106105	0.78	4.8e-16	4.2e-13	GARS1
ENSG00000130513	1.801	1.0e-16	1.1e-13	GDF15
ENSG00000166123	0.874	4.5e-10	1.8e-07	GPT2
ENSG00000051108	1.219	7.9e-23	1.6e-19	HERPUD1
ENSG00000170689	0.599	1.8e-05	0.003	HOXB9
ENSG00000109971	-0.801	2.8e-14	2.0e-11	HSPA8
ENSG00000166130	-0.595	4.4e-05	0.006	IKBIP
ENSG00000139269	1.673	4.2e-05	0.006	INHBE
ENSG00000140044	1.072	3.6e-06	7.5e-04	JDP2
ENSG00000177606	0.655	7.9e-09	2.9e-06	JUN
ENSG00000149474	0.649	3.3e-05	0.005	KAT14
ENSG00000136504	0.597	7.8e-12	4.1e-09	KAT7
ENSG00000121897	0.748	5.1e-04	0.036	LIAS
ENSG00000168672	0.835	2.3e-08	7.8e-06	LRATD2
ENSG00000214114	-0.71	1.5e-04	0.016	MYCBP
ENSG00000165030	0.705	4.2e-08	1.2e-05	NFIL3
ENSG00000176046	0.824	1.8e-04	0.018	NUPR1
ENSG00000100889	1.404	7.2e-13	4.1e-10	PCK2
ENSG00000092621	0.64	8.5e-07	2.0e-04	PHGDH
ENSG00000135069	1.024	9.2e-32	4.4e-28	PSAT1
ENSG00000146733	0.781	1.0e-06	2.4e-04	PSPH
ENSG00000244462	-0.644	2.4e-15	1.9e-12	RBM12
ENSG00000143333	1.002	4.1e-07	1.0e-04	RGS16
ENSG00000154079	1.037	5.6e-04	0.039	SDHAF4
ENSG00000130766	1.148	2.9e-20	4.6e-17	SESN2
ENSG00000198879	0.783	7.6e-07	1.8e-04	SFMBT2
ENSG00000134294	0.652	4.2e-08	1.2e-05	SLC38A2
ENSG00000196517	1991-01-01	5.2e-13	3.1e-10	SLC6A9
ENSG00000151012	1.968	7.9e-24	1.9e-20	SLC7A11
ENSG00000103257	0.664	1.7e-04	0.017	SLC7A5
ENSG00000166750	0.81	8.3e-05	0.01	SLFN5
ENSG00000111671	2013-01-01	1.4e-05	0.002	SPSB2
ENSG00000113739	1.449	5.3e-68	7.5e-64	STC2
ENSG00000176907	0.877	8.2e-05	0.01	TCIM
ENSG00000182459	0.807	3.4e-04	0.026	TEX19
ENSG00000072274	0.691	5.8e-05	0.008	TFRC
ENSG00000163659	-0.594	4.2e-04	0.032	TIPARP
ENSG00000096092	-0.673	4.3e-04	0.032	TMEM14A
ENSG00000174695	-0.712	7.4e-06	0.001	TMEM167A
ENSG00000101255	1.369	8.4e-33	6.0e-29	TRIB3
ENSG00000157514	0.76	7.6e-10	2.9e-07	TSC22D3
ENSG00000182463	0.756	2.7e-04	0.024	TSHZ2
ENSG00000074935	0.688	1.7e-04	0.017	TUBE1
ENSG00000111981	1.089	8.9e-09	3.1e-06	ULBP1
ENSG00000107731	0.701	3.4e-08	1.1e-05	UNC5B
ENSG00000112715	0.789	4.5e-13	2.8e-10	VEGFA
ENSG00000100219	0.863	2.5e-16	2.5e-13	XBP1
ENSG00000175155	0.603	1.8e-06	4.0e-04	YPEL2
ENSG00000197279	0.908	4.8e-04	0.035	ZNF165
ENSG00000181444	1.174	7.1e-04	0.046	ZNF467

## Sheet: F7 OL9-119 vs F7 DMSO
Transcript.ID	log2FoldChange	pvalue	padj	Symbol
ENSG00000204388	-1.78	1.7e-22	4.4e-19	HSPA1B
ENSG00000196517	1.415	3.1e-08	1.2e-05	SLC6A9
ENSG00000187801	1.077	5.2e-04	0.049	ZFP69B
ENSG00000176907	0.838	1.3e-04	0.016	TCIM
ENSG00000176046	0.783	4.3e-04	0.042	NUPR1
ENSG00000175868	1.114	3.1e-07	1.0e-04	CALCB
ENSG00000175197	0.96	4.6e-10	2.7e-07	DDIT3
ENSG00000172216	0.942	1.8e-06	4.2e-04	CEBPB
ENSG00000172201	0.659	1.2e-18	1.7e-15	ID4
ENSG00000169136	-0.598	2.7e-04	0.029	ATF5
ENSG00000168209	1.553	7.9e-16	8.5e-13	DDIT4
ENSG00000166123	0.685	7.4e-07	2.1e-04	GPT2
ENSG00000165030	0.621	9.7e-07	2.5e-04	NFIL3
ENSG00000164284	0.622	6.0e-05	0.009	GRPEL2
ENSG00000162772	0.607	2.3e-18	3.0e-15	ATF3
ENSG00000157514	0.696	3.8e-09	1.9e-06	TSC22D3
ENSG00000154781	0.615	1.3e-05	0.002	CCDC174
ENSG00000153879	0.665	2.0e-19	3.8e-16	CEBPG
ENSG00000151876	0.665	1.1e-04	0.014	FBXO4
ENSG00000151012	1.744	3.7e-19	6.0e-16	SLC7A11
ENSG00000147852	0.625	3.5e-07	1.1e-04	VLDLR
ENSG00000146733	0.616	6.2e-05	0.009	PSPH
ENSG00000140044	0.992	3.0e-05	0.005	JDP2
ENSG00000136997	0.715	1.5e-04	0.018	MYC
ENSG00000136010	1.031	1.7e-05	0.003	ALDH1L2
ENSG00000135069	0.925	1.0e-26	4.5e-23	PSAT1
ENSG00000134294	0.641	7.0e-08	2.6e-05	SLC38A2
ENSG00000133874	0.709	8.3e-06	0.002	RNF122
ENSG00000132002	-0.623	9.8e-17	1.1e-13	DNAJB1
ENSG00000130766	0.704	1.2e-08	5.3e-06	SESN2
ENSG00000130513	1.035	1.7e-06	3.9e-04	GDF15
ENSG00000128965	2.478	5.6e-13	5.2e-10	CHAC1
ENSG00000116761	0.879	6.6e-05	0.009	CTH
ENSG00000113739	0.997	2.9e-33	3.8e-29	STC2
ENSG00000109971	-1.018	4.0e-22	8.7e-19	HSPA8
ENSG00000106105	0.652	5.9e-12	4.5e-09	GARS1
ENSG00000104231	0.794	3.6e-07	1.1e-04	ZFAND1
ENSG00000101255	1.314	1.4e-30	9.3e-27	TRIB3
ENSG00000100889	1.23	4.3e-10	2.6e-07	PCK2
ENSG00000100219	0.756	6.3e-13	5.4e-10	XBP1
ENSG00000072274	0.844	9.0e-07	2.4e-04	TFRC
ENSG00000065060	0.634	4.9e-07	1.5e-04	UHRF1BP1
