# Supplementary material for: Transcriptomic Analysis of TDP1-Knockout HEK293A Cells Treated with the TDP1 Inhibitor (Usnic Acid Derivative)
Source: Int J Mol Sci. 2025 Sep 23;26(19):9291. doi: 10.3390/ijms26199291 (PMC12525351; doi:10.3390/ijms26199291)
Supplement: Supplementary file 1 [file ijms-26-09291-s001.zip › TableS3 TPC vs DMSO.xlsx]

## Sheet: Лист1
		Transcriptomic Analysis of TDP1-Knockout HEK293A Cells Treated with TDP1 Inhibitor (Usnic Acid Derivative)
		Alexandra L. Zakharenko 1, Nadezhda S. Dyrkheeva 1, Andrey V. Markov 1, Maxim A. Kleshchev 1,2, Elena I. Ryab-chikova 1, Anastasia A. Malakhova 1,2, Konstantin E. Orishchenko 2, Larisa S. Okorokova 3, Dmitriy N. Shtokalo 3,4, Sergey P. Medvedev 1,2, Suren M. Zakian 1,2, Alexey A. Tupikin 1, Marsel R. Kabilov 1, Olga A. Luzina 6, Sergey M. Deyev5, Olga I. Lavrik 1,7* 1 Institute of Chemical Biolog…
		Supplementary Materials
			Table S3. Differentially expressed genes under the influence of Topotecan in wild-type and Tdp1 -/- HEK293A cells

## Sheet: WT TPC vs WT DMSO
Transcript.ID	log2FoldChange	pvalue	padj	Symbol
ENSG00000250420	-3.328	0.001	0.017	AACSP1
ENSG00000238098	2.168	0.003	0.029	ABCA17P
ENSG00000154265	0.773	1.4e-04	0.004	ABCA5
ENSG00000121270	3.899	0.005	0.043	ABCC11
ENSG00000023839	-1.518	1.2e-05	5.5e-04	ABCC2
ENSG00000173208	3.908	0.003	0.033	ABCD2
ENSG00000072818	-2.815	0.003	0.033	ACAP1
ENSG00000230124	-0.993	3.7e-17	1.5e-14	ACBD6
ENSG00000143632	-3.79	2.2e-04	0.005	ACTA1
ENSG00000169067	0.69	1.7e-04	0.004	ACTBL2
ENSG00000135074	0.76	2.6e-04	0.006	ADAM19
ENSG00000042980	6.538	1.3e-08	1.4e-06	ADAM28
ENSG00000156920	4.003	0.003	0.029	ADGRG4
ENSG00000128165	4.526	0.003	0.029	ADM2
ENSG00000170222	0.771	0.003	0.035	ADPRM
ENSG00000239900	0.96	5.9e-04	0.01	ADSL
ENSG00000144218	-0.775	0.001	0.018	AFF3
ENSG00000157985	-1.348	3.8e-12	8.4e-10	AGAP1
ENSG00000129474	0.851	1.4e-08	1.5e-06	AJUBA
ENSG00000179841	0.733	0.005	0.044	AKAP5
ENSG00000136010	1.134	3.8e-06	2.1e-04	ALDH1L2
ENSG00000136383	0.757	5.0e-04	0.009	ALPK3
ENSG00000165566	2.156	0.005	0.045	AMER2
ENSG00000114019	0.945	5.7e-09	6.9e-07	AMOTL2
ENSG00000131503	1.156	0.003	0.029	ANKHD1
ENSG00000148677	1.52	1.6e-38	2.2e-35	ANKRD1
ENSG00000229089	3.635	4.9e-04	0.009	ANKRD20A8P
ENSG00000154065	0.968	0.001	0.015	ANKRD29
ENSG00000180777	4.894	1.6e-04	0.004	ANKRD30B
ENSG00000164236	0.72	4.5e-09	5.6e-07	ANKRD33B
ENSG00000163297	0.801	9.1e-04	0.014	ANTXR2
ENSG00000221963	1.464	2.5e-04	0.006	APOL6
ENSG00000184831	-0.61	2.3e-07	1.9e-05	APOO
ENSG00000138639	-1.196	0.001	0.018	ARHGAP24
ENSG00000031081	0.784	4.6e-05	0.002	ARHGAP31
ENSG00000137135	-1.37	7.6e-13	2.1e-10	ARHGEF39
ENSG00000205143	-4.973	7.4e-05	0.002	ARID3C
ENSG00000196843	0.878	2.4e-05	9.5e-04	ARID5A
ENSG00000179674	1.186	0.002	0.028	ARL14
ENSG00000185305	-1.135	3.3e-08	3.4e-06	ARL15
ENSG00000213465	-0.629	0.002	0.021	ARL2
ENSG00000170540	-0.98	3.3e-10	5.0e-08	ARL6IP1
ENSG00000144746	-0.697	3.2e-06	1.9e-04	ARL6IP5
ENSG00000196503	-3.542	8.9e-04	0.014	ARL9
ENSG00000165309	2.195	0.002	0.027	ARMC3
ENSG00000113369	0.971	1.4e-06	9.4e-05	ARRDC3
ENSG00000140450	0.673	1.2e-08	1.4e-06	ARRDC4
ENSG00000099889	0.779	0.004	0.039	ARVCF
ENSG00000165192	4.2	0.003	0.032	ASB11
ENSG00000066279	-0.624	0.003	0.033	ASPM
ENSG00000162772	1.955	2.1e-159	4.3e-155	ATF3
ENSG00000168010	0.611	0.005	0.043	ATG16L2
ENSG00000177556	-0.706	7.8e-04	0.013	ATOX1
ENSG00000067842	0.849	0.005	0.047	ATP2B3
ENSG00000064270	4.025	0.006	0.05	ATP2C2
ENSG00000205464	-1.277	5.7e-05	0.002	ATP6AP1L
ENSG00000171130	-0.603	4.1e-04	0.008	ATP6V0E2
ENSG00000130270	-1.303	0.006	0.048	ATP8B3
ENSG00000146776	0.936	0.004	0.038	ATXN7L1
ENSG00000087586	-1.363	2.0e-39	2.9e-36	AURKA
ENSG00000105146	-2.208	0.001	0.02	AURKC
ENSG00000156966	3.937	1.2e-04	0.003	B3GNT7
ENSG00000164929	-1.149	0.001	0.015	BAALC
ENSG00000156273	0.864	2.5e-06	1.5e-04	BACH1
ENSG00000226266	5.79	1.7e-05	7.4e-04	BAZ2B
ENSG00000122507	-0.634	0.003	0.035	BBS9
ENSG00000141376	-0.882	5.8e-09	7.0e-07	BCAS3
ENSG00000171791	0.871	4.7e-04	0.009	BCL2
ENSG00000113916	0.628	0.003	0.034	BCL6
ENSG00000161940	4.144	1.4e-04	0.004	BCL6B
ENSG00000166546	1.287	0.001	0.017	BEAN1
ENSG00000023445	1.576	5.8e-11	1.0e-08	BIRC3
ENSG00000089685	-0.83	2.3e-16	8.5e-14	BIRC5
ENSG00000135441	-1.132	0.005	0.043	BLOC1S1
ENSG00000106605	-0.683	3.3e-06	1.9e-04	BLVRA
ENSG00000104081	-0.61	0.006	0.048	BMF
ENSG00000125845	1.03	2.6e-18	1.2e-15	BMP2
ENSG00000125378	-0.853	0.004	0.042	BMP4
ENSG00000204177	0.779	0.001	0.019	BMS1P1
ENSG00000113734	0.722	1.8e-04	0.005	BNIP1
ENSG00000139618	0.71	0.003	0.03	BRCA2
ENSG00000096070	0.61	1.1e-06	7.4e-05	BRPF3
ENSG00000124549	0.615	0.003	0.03	BTN2A3P
ENSG00000026950	-0.638	0.003	0.032	BTN3A1
ENSG00000169679	-1.117	2.0e-18	9.6e-16	BUB1
ENSG00000137720	-0.953	0.001	0.017	C11orf1
ENSG00000166323	-3.668	5.5e-04	0.01	C11orf65
ENSG00000187479	1.682	6.7e-14	2.1e-11	C11orf96
ENSG00000133641	0.671	9.5e-04	0.014	C12orf29
ENSG00000167173	0.791	5.1e-06	2.7e-04	C15orf39
ENSG00000267221	-1.008	7.5e-04	0.012	C17orf113
ENSG00000214226	1.217	8.5e-05	0.003	C17orf67
ENSG00000188493	-0.728	2.0e-04	0.005	C19orf54
ENSG00000171155	-0.647	1.8e-04	0.004	C1GALT1C1
ENSG00000143110	2.091	8.7e-04	0.014	C1orf162
ENSG00000116667	-0.664	1.2e-05	5.4e-04	C1orf21
ENSG00000088854	0.655	3.8e-04	0.008	C20orf194
ENSG00000196476	-0.805	0.001	0.016	C20orf96
ENSG00000128254	4.61	0.002	0.022	C22orf24
ENSG00000198535	4.919	2.8e-04	0.006	C2CD4A
ENSG00000114529	0.723	5.0e-08	4.9e-06	C3orf52
ENSG00000203872	-1.663	0.004	0.04	C6orf163
ENSG00000156172	1.454	6.3e-04	0.011	C8orf37
ENSG00000189376	-1.497	0.005	0.044	C8orf76
ENSG00000198216	5.587	4.4e-05	0.002	CACNA1E
ENSG00000102001	-6.397	6.3e-04	0.011	CACNA1F
ENSG00000157445	-0.787	0.002	0.023	CACNA2D3
ENSG00000067191	0.959	2.0e-05	8.3e-04	CACNB1
ENSG00000182389	1.252	0.001	0.018	CACNB4
ENSG00000105605	1.939	5.7e-04	0.01	CACNG7
ENSG00000270419	3.059	0.004	0.037	CAHM
ENSG00000175868	0.674	0.004	0.037	CALCB
ENSG00000178033	1.117	1.2e-05	5.3e-04	CALHM5
ENSG00000070808	4.676	2.7e-04	0.006	CAMK2A
ENSG00000203697	-2.707	0.002	0.025	CAPN8
ENSG00000164305	0.608	4.7e-05	0.002	CASP3
ENSG00000118412	0.73	0.002	0.021	CASP8AP2
ENSG00000159231	-1.084	7.2e-05	0.002	CBR3
ENSG00000188649	-2.764	0.002	0.021	CC2D2B
ENSG00000100147	1.073	3.4e-04	0.007	CCDC134
ENSG00000205212	-3.005	0.005	0.044	CCDC144NL
ENSG00000175820	3.715	0.001	0.017	CCDC168
ENSG00000151838	4.076	0.003	0.029	CCDC175
ENSG00000122483	-0.782	3.0e-04	0.006	CCDC18
ENSG00000260220	-1.296	5.9e-04	0.01	CCDC187
ENSG00000205476	-0.74	3.4e-07	2.7e-05	CCDC85C
ENSG00000123106	-0.732	7.6e-05	0.002	CCDC91
ENSG00000108691	1.126	0.002	0.025	CCL2
ENSG00000115009	4.263	6.5e-50	1.5e-46	CCL20
ENSG00000275302	6.153	5.6e-06	2.9e-04	CCL4
ENSG00000142871	0.88	1.4e-10	2.3e-08	CCN1
ENSG00000145386	-0.854	1.8e-11	3.5e-09	CCNA2
ENSG00000134057	-1.257	2.9e-45	5.9e-42	CCNB1
ENSG00000157456	-0.952	1.2e-14	3.9e-12	CCNB2
ENSG00000162063	-1.258	3.8e-19	2.1e-16	CCNF
ENSG00000129315	0.625	3.8e-05	0.001	CCNT1
ENSG00000204936	4.238	0.003	0.032	CD177
ENSG00000110848	3.01	2.0e-11	3.8e-09	CD69
ENSG00000112149	1.09	8.0e-23	6.5e-20	CD83
ENSG00000102543	0.789	1.7e-04	0.004	CDADC1
ENSG00000117399	-1.425	1.4e-27	1.4e-24	CDC20
ENSG00000158402	-0.766	5.6e-07	4.2e-05	CDC25C
ENSG00000143776	-0.689	1.1e-04	0.003	CDC42BPA
ENSG00000128283	0.731	0.004	0.037	CDC42EP1
ENSG00000111665	-0.998	4.3e-13	1.2e-10	CDCA3
ENSG00000144354	0.644	5.3e-06	2.8e-04	CDCA7
ENSG00000134690	-0.653	4.5e-11	7.9e-09	CDCA8
ENSG00000124215	3.395	0.005	0.042	CDH26
ENSG00000179242	-1.432	1.3e-04	0.003	CDH4
ENSG00000058091	-0.724	0.003	0.035	CDK14
ENSG00000168564	0.865	1.3e-09	1.7e-07	CDKN2AIP
ENSG00000147883	1.008	4.0e-11	7.0e-09	CDKN2B
ENSG00000123080	-0.681	1.6e-12	3.8e-10	CDKN2C
ENSG00000100526	-1.11	9.9e-12	2.0e-09	CDKN3
ENSG00000167513	0.625	0.002	0.027	CDT1
ENSG00000172216	0.986	1.7e-06	1.1e-04	CEBPB
ENSG00000221869	1.301	5.1e-04	0.009	CEBPD
ENSG00000153879	0.689	1.3e-19	8.1e-17	CEBPG
ENSG00000218739	-0.65	7.7e-07	5.5e-05	CEBPZOS
ENSG00000170827	4.028	0.004	0.039	CELP
ENSG00000103888	2.469	0.005	0.045	CEMIP
ENSG00000115163	-1.609	1.9e-17	8.2e-15	CENPA
ENSG00000138778	-1.245	3.3e-07	2.6e-05	CENPE
ENSG00000117724	-0.606	6.9e-04	0.011	CENPF
ENSG00000224109	2.881	1.1e-04	0.003	CENPVL3
ENSG00000203760	-0.715	7.4e-06	3.7e-04	CENPW
ENSG00000114107	-0.842	7.2e-05	0.002	CEP70
ENSG00000156206	4.128	0.003	0.034	CFAP161
ENSG00000197748	-1.029	0.006	0.049	CFAP43
ENSG00000213085	2.006	2.4e-04	0.005	CFAP45
ENSG00000172361	-1.645	6.9e-04	0.011	CFAP53
ENSG00000120051	2.24	9.3e-04	0.014	CFAP58
ENSG00000231256	-3.792	0.006	0.048	CFAP97D1
ENSG00000116785	3.476	0.002	0.026	CFHR3
ENSG00000164430	3.833	0.004	0.037	CGAS
ENSG00000128965	2.438	9.6e-10	1.4e-07	CHAC1
ENSG00000106554	-0.705	7.6e-11	1.3e-08	CHCHD3
ENSG00000159685	-0.996	1.9e-05	8.0e-04	CHCHD6
ENSG00000072609	0.874	9.6e-07	6.7e-05	CHFR
ENSG00000203668	0.65	0.005	0.047	CHML
ENSG00000128656	-0.639	3.6e-05	0.001	CHN1
ENSG00000147434	4.38	0.003	0.033	CHRNA6
ENSG00000174343	3.641	0.001	0.017	CHRNA9
ENSG00000171310	-0.683	6.6e-08	6.3e-06	CHST11
ENSG00000179862	1.825	4.2e-04	0.008	CITED4
ENSG00000123975	-0.643	2.3e-06	1.4e-04	CKS2
ENSG00000163347	1.108	4.0e-10	6.0e-08	CLDN1
ENSG00000069493	1.14	7.4e-04	0.012	CLEC2D
ENSG00000106665	0.642	5.4e-04	0.01	CLIP2
ENSG00000166250	0.861	8.7e-04	0.014	CLMP
ENSG00000131797	1.487	2.1e-16	7.8e-14	CLUHP3
ENSG00000125246	-1.158	9.1e-04	0.014	CLYBL
ENSG00000187118	-0.764	7.9e-04	0.013	CMC1
ENSG00000184220	-0.672	2.4e-10	3.7e-08	CMSS1
ENSG00000180917	0.643	0.001	0.018	CMTR2
ENSG00000119865	0.856	0.005	0.043	CNRIP1
ENSG00000105219	3.036	0.006	0.05	CNTD2
ENSG00000183978	-0.682	2.0e-05	8.1e-04	COA3
ENSG00000111799	0.623	4.0e-04	0.008	COL12A1
ENSG00000197467	-0.82	0.003	0.03	COL13A1
ENSG00000084636	-1.519	2.7e-04	0.006	COL16A1
ENSG00000082293	2.157	0.002	0.028	COL19A1
ENSG00000188517	-0.731	0.001	0.018	COL25A1
ENSG00000158270	-0.593	1.4e-06	9.4e-05	COLEC12
ENSG00000143207	-0.594	5.9e-05	0.002	COP1
ENSG00000119723	-0.674	0.002	0.028	COQ6
ENSG00000103647	-0.714	7.3e-04	0.012	CORO2B
ENSG00000178449	-0.803	0.003	0.03	COX14
ENSG00000240230	0.61	3.7e-05	0.001	COX19
ENSG00000139117	-0.755	5.5e-04	0.01	CPNE8
ENSG00000106066	-0.665	3.7e-07	2.9e-05	CPVL
ENSG00000166426	4.335	0.005	0.042	CRABP1
ENSG00000146592	1.227	5.1e-21	3.8e-18	CREB5
ENSG00000163703	-0.65	0.001	0.016	CRELD1
ENSG00000205755	-4.087	4.1e-04	0.008	CRLF2
ENSG00000147408	-1.166	4.0e-04	0.008	CSGALNACT1
ENSG00000144655	0.67	5.8e-06	3.0e-04	CSRNP1
ENSG00000269586	-3.616	0.001	0.018	CT45A10
ENSG00000178971	0.63	2.9e-04	0.006	CTC1
ENSG00000153015	-0.687	2.1e-07	1.8e-05	CWC27
ENSG00000163739	4.737	9.6e-21	6.4e-18	CXCL1
ENSG00000169245	5.718	1.4e-13	4.1e-11	CXCL10
ENSG00000081041	5.008	2.6e-13	7.5e-11	CXCL2
ENSG00000163734	3.144	8.7e-09	1.0e-06	CXCL3
ENSG00000169429	4.508	2.3e-88	1.5e-84	CXCL8
ENSG00000140465	1.352	7.9e-05	0.002	CYP1A1
ENSG00000135929	5.115	7.3e-05	0.002	CYP27A1
ENSG00000134780	0.645	2.1e-04	0.005	DAGLA
ENSG00000244274	1.732	6.3e-04	0.011	DBNDD2
ENSG00000105516	-0.82	8.9e-05	0.003	DBP
ENSG00000138231	0.626	1.2e-05	5.4e-04	DBR1
ENSG00000185610	3.793	6.9e-04	0.011	DBX2
ENSG00000214866	4.298	0.003	0.035	DCDC2C
ENSG00000137100	-0.603	4.3e-05	0.002	DCTN3
ENSG00000150401	0.66	2.0e-05	8.1e-04	DCUN1D2
ENSG00000178105	-0.603	2.3e-04	0.005	DDX10
ENSG00000119522	-0.653	7.8e-04	0.012	DENND1A
ENSG00000024526	-0.762	1.1e-04	0.003	DEPDC1
ENSG00000035499	-0.644	1.0e-04	0.003	DEPDC1B
ENSG00000062282	0.847	9.7e-06	4.5e-04	DGAT2
ENSG00000100867	-0.896	5.2e-12	1.1e-09	DHRS2
ENSG00000005100	0.605	1.6e-08	1.7e-06	DHX33
ENSG00000147202	-0.707	3.2e-04	0.007	DIAPH2
ENSG00000139734	-0.695	2.1e-05	8.3e-04	DIAPH3
ENSG00000126787	-0.997	2.9e-10	4.4e-08	DLGAP5
ENSG00000064195	-0.591	0.004	0.04	DLX3
ENSG00000174844	3.873	0.001	0.02	DNAH12
ENSG00000158486	-1.824	4.8e-07	3.7e-05	DNAH3
ENSG00000104129	-0.97	7.2e-04	0.012	DNAJC17
ENSG00000110011	-0.876	5.1e-04	0.009	DNAJC4
ENSG00000150760	-0.623	3.6e-06	2.0e-04	DOCK1
ENSG00000088538	-0.933	5.5e-06	2.9e-04	DOCK3
ENSG00000163530	-1.423	4.7e-05	0.002	DPPA2
ENSG00000188641	-0.791	6.0e-04	0.01	DPYD
ENSG00000171451	0.933	1.5e-04	0.004	DSEL
ENSG00000140279	2.042	0.006	0.05	DUOX2
ENSG00000120129	0.759	2.1e-17	8.8e-15	DUSP1
ENSG00000143507	1.254	5.2e-06	2.8e-04	DUSP10
ENSG00000111266	0.741	1.5e-12	3.7e-10	DUSP16
ENSG00000138166	0.7	6.2e-06	3.2e-04	DUSP5
ENSG00000139318	1.209	4.2e-06	2.3e-04	DUSP6
ENSG00000184545	1.146	5.9e-07	4.3e-05	DUSP8
ENSG00000141627	-0.665	2.4e-10	3.7e-08	DYM
ENSG00000165891	0.788	4.0e-06	2.2e-04	E2F7
ENSG00000129173	0.793	4.5e-06	2.5e-04	E2F8
ENSG00000143369	-0.78	0.002	0.025	ECM1
ENSG00000158813	-0.8	0.004	0.037	EDA
ENSG00000169242	1.065	9.7e-09	1.1e-06	EFNA1
ENSG00000143590	-0.907	1.6e-04	0.004	EFNA3
ENSG00000198759	5.602	2.2e-05	8.6e-04	EGFL6
ENSG00000269858	0.902	0.004	0.039	EGLN2
ENSG00000120738	1.325	2.1e-12	5.0e-10	EGR1
ENSG00000255150	-4.28	0.003	0.033	EID3
ENSG00000075151	-0.685	1.1e-08	1.3e-06	EIF4G3
ENSG00000107105	4.26	2.2e-04	0.005	ELAVL2
ENSG00000155849	-1.782	1.8e-04	0.005	ELMO1
ENSG00000156030	1.369	6.7e-14	2.1e-11	ELMSAN1
ENSG00000163064	1.07	0.002	0.027	EN1
ENSG00000188316	2.324	0.002	0.023	ENO4
ENSG00000120658	-1.181	6.3e-04	0.011	ENOX1
ENSG00000136960	0.725	0.005	0.045	ENPP2
ENSG00000120616	0.68	6.6e-08	6.3e-06	EPC1
ENSG00000142627	0.947	1.3e-07	1.2e-05	EPHA2
ENSG00000112425	-0.598	0.004	0.036	EPM2A
ENSG00000261150	0.701	0.005	0.045	EPPK1
ENSG00000178568	-1.742	0.001	0.018	ERBB4
ENSG00000082805	-0.634	0.001	0.02	ERC1
ENSG00000187672	-1.554	6.1e-04	0.01	ERC2
ENSG00000133935	-0.659	1.3e-05	6.0e-04	ERG28
ENSG00000142396	0.671	0.004	0.039	ERVK3-1
ENSG00000269526	-4.313	0.005	0.048	ERVV-1
ENSG00000119715	-1.47	5.8e-04	0.01	ESRRB
ENSG00000134954	1.664	7.8e-17	3.0e-14	ETS1
ENSG00000006468	1.572	2.9e-04	0.006	ETV1
ENSG00000166979	-1.352	0.002	0.028	EVA1C
ENSG00000174371	0.731	1.2e-11	2.4e-09	EXO1
ENSG00000131558	-0.687	3.4e-06	1.9e-04	EXOC4
ENSG00000144036	-0.823	1.6e-05	6.9e-04	EXOC6B
ENSG00000162694	-0.593	0.002	0.026	EXTL2
ENSG00000064655	-0.937	3.9e-08	4.0e-06	EYA2
ENSG00000117525	1.381	5.0e-06	2.7e-04	F3
ENSG00000185104	-1.075	2.0e-27	1.9e-24	FAF1
ENSG00000159784	1.116	2.1e-04	0.005	FAM131B
ENSG00000236438	1.59	0.002	0.027	FAM157A
ENSG00000125804	-2.752	2.5e-04	0.006	FAM182A
ENSG00000186973	3.329	0.003	0.035	FAM183A
ENSG00000135436	-3.833	5.6e-05	0.002	FAM186B
ENSG00000177706	-0.942	1.0e-04	0.003	FAM20C
ENSG00000203778	-0.713	0.001	0.017	FAM229B
ENSG00000174749	0.86	5.8e-06	3.0e-04	FAM241A
ENSG00000120709	0.799	1.1e-17	4.8e-15	FAM53C
ENSG00000135248	-3.731	4.4e-04	0.008	FAM71F1
ENSG00000188610	-1.262	3.0e-06	1.8e-04	FAM72B
ENSG00000215784	-1.912	1.8e-06	1.2e-04	FAM72D
ENSG00000101447	-0.888	8.9e-13	2.4e-10	FAM83D
ENSG00000145982	-1.555	2.5e-06	1.5e-04	FARS2
ENSG00000163520	3.464	0.002	0.022	FBLN2
ENSG00000145743	-0.889	1.1e-04	0.003	FBXL17
ENSG00000214050	-1.103	0.002	0.021	FBXO16
ENSG00000164117	-0.665	3.8e-04	0.007	FBXO8
ENSG00000162746	4.135	7.9e-05	0.002	FCRLB
ENSG00000149781	-3.818	7.0e-05	0.002	FERMT3
ENSG00000129682	-0.686	1.4e-04	0.004	FGF13
ENSG00000137460	1.033	7.7e-04	0.012	FHDC1
ENSG00000168386	0.872	0.006	0.05	FILIP1L
ENSG00000181027	0.719	9.5e-05	0.003	FKRP
ENSG00000125531	3.983	0.002	0.021	FNDC11
ENSG00000170345	0.807	0.002	0.027	FOS
ENSG00000125740	1.261	5.5e-05	0.002	FOSB
ENSG00000175592	1.394	1.6e-10	2.5e-08	FOSL1
ENSG00000075426	0.827	2.5e-11	4.6e-09	FOSL2
ENSG00000054598	0.71	1.2e-09	1.7e-07	FOXC1
ENSG00000176692	1.276	1.6e-04	0.004	FOXC2
ENSG00000240445	1.268	0.004	0.036	FOXO3B
ENSG00000128573	-1.167	3.4e-04	0.007	FOXP2
ENSG00000205097	3.184	0.004	0.037	FRG2
ENSG00000111816	1.977	0.005	0.046	FRK
ENSG00000137218	-1.34	8.2e-04	0.013	FRS3
ENSG00000265817	3.486	2.4e-04	0.005	FSBP
ENSG00000106701	0.727	0.003	0.029	FSD1L
ENSG00000033170	-1.043	2.0e-05	8.1e-04	FUT8
ENSG00000139112	0.794	1.4e-19	8.6e-17	GABARAPL1
ENSG00000128683	1.121	3.2e-05	0.001	GAD1
ENSG00000116717	1.363	3.7e-34	4.7e-31	GADD45A
ENSG00000099860	0.958	8.0e-13	2.1e-10	GADD45B
ENSG00000128242	-1.956	0.004	0.037	GAL3ST1
ENSG00000226237	-3.954	0.004	0.037	GAS1RR
ENSG00000139354	-0.624	0.001	0.018	GAS2L3
ENSG00000164900	5.452	6.1e-06	3.1e-04	GBX1
ENSG00000106633	4.294	0.002	0.025	GCK
ENSG00000164949	0.791	2.2e-06	1.4e-04	GEM
ENSG00000257698	-0.857	7.6e-06	3.8e-04	GIHCG
ENSG00000186417	-1.588	0.002	0.023	GLDN
ENSG00000278175	1.331	0.001	0.018	GLIDR
ENSG00000173221	-0.8	1.9e-04	0.005	GLRX
ENSG00000023572	1.066	2.8e-07	2.3e-05	GLRX2
ENSG00000130755	-5.41	0.001	0.017	GMFG
ENSG00000089639	1.373	6.8e-07	4.9e-05	GMIP
ENSG00000186399	2.361	0.002	0.02	GOLGA8R
ENSG00000120370	1.092	9.3e-09	1.1e-06	GORAB
ENSG00000183098	-0.96	8.0e-06	3.9e-04	GPC6
ENSG00000125772	0.62	7.6e-05	0.002	GPCPD1
ENSG00000171723	-1.045	2.1e-09	2.7e-07	GPHN
ENSG00000183484	5.419	5.6e-04	0.01	GPR132
ENSG00000183150	-3.646	3.6e-04	0.007	GPR19
ENSG00000121957	-0.885	3.3e-09	4.2e-07	GPSM2
ENSG00000152578	-5.539	8.1e-05	0.002	GRIA4
ENSG00000182771	-1.326	2.5e-06	1.5e-04	GRID1
ENSG00000149403	-1.628	0.006	0.048	GRIK4
ENSG00000155974	-0.891	0.001	0.016	GRIP1
ENSG00000133937	1.162	0.006	0.048	GSC
ENSG00000169181	-3.91	4.0e-04	0.008	GSG1L
ENSG00000174156	-4.536	0.006	0.05	GSTA3
ENSG00000272047	-0.59	9.8e-04	0.015	GTF2H5
ENSG00000233369	-0.68	0.004	0.041	GTF2IP4
ENSG00000075218	-0.674	1.2e-10	2.0e-08	GTSE1
ENSG00000241549	2.85	3.6e-04	0.007	GUSBP2
ENSG00000125812	0.789	1.4e-11	2.6e-09	GZF1
ENSG00000277075	5.621	3.3e-06	1.9e-04	H2AC8
ENSG00000184678	-1.317	0.002	0.028	H2BC21
ENSG00000274750	-2.065	0.001	0.016	H3C6
ENSG00000173805	0.788	2.8e-05	0.001	HAP1
ENSG00000103145	-0.836	2.9e-04	0.006	HCFC1R1
ENSG00000138622	1.595	0.004	0.041	HCN4
ENSG00000165259	-0.802	0.001	0.016	HDX
ENSG00000008869	0.653	1.3e-04	0.003	HEATR5B
ENSG00000068097	0.974	1.2e-12	3.1e-10	HEATR6
ENSG00000127311	0.98	3.2e-07	2.5e-05	HELB
ENSG00000130589	0.811	0.005	0.045	HELZ2
ENSG00000095951	0.73	6.2e-05	0.002	HIVEP1
ENSG00000010818	0.859	1.2e-06	8.2e-05	HIVEP2
ENSG00000156510	2.882	0.006	0.049	HKDC1
ENSG00000198502	1.401	0.001	0.017	HLA-DRB5
ENSG00000198157	-0.84	3.7e-04	0.007	HMGN5
ENSG00000072571	-1.441	2.1e-14	6.8e-12	HMMR
ENSG00000241935	-0.755	0.005	0.043	HOGA1
ENSG00000106004	-0.738	2.8e-04	0.006	HOXA5
ENSG00000159184	-0.888	8.6e-04	0.013	HOXB13
ENSG00000128645	4.196	1.6e-04	0.004	HOXD1
ENSG00000170166	2.108	0.004	0.039	HOXD4
ENSG00000116983	0.618	0.003	0.031	HPCAL4
ENSG00000158104	3.642	0.003	0.031	HPD
ENSG00000110169	2.281	8.6e-04	0.013	HPX
ENSG00000198189	-0.828	2.0e-04	0.005	HSD17B11
ENSG00000284024	0.682	1.6e-06	1.1e-04	HSPA14
ENSG00000204388	-0.915	5.4e-07	4.0e-05	HSPA1B
ENSG00000204390	5.475	2.3e-05	9.1e-04	HSPA1L
ENSG00000166736	3.901	0.005	0.045	HTR3A
ENSG00000148680	-1.072	0.005	0.045	HTR7
ENSG00000188996	4.275	8.4e-04	0.013	HUS1B
ENSG00000186792	1.822	0.006	0.05	HYAL3
ENSG00000003147	-0.821	0.002	0.021	ICA1
ENSG00000090339	1.699	3.5e-12	8.1e-10	ICAM1
ENSG00000115738	-0.592	2.2e-09	2.9e-07	ID2
ENSG00000138413	-0.802	1.6e-08	1.7e-06	IDH1
ENSG00000160888	0.717	5.1e-04	0.009	IER2
ENSG00000137331	1.738	5.0e-53	1.5e-49	IER3
ENSG00000169991	0.652	3.6e-04	0.007	IFFO2
ENSG00000068079	-0.82	0.006	0.049	IFI35
ENSG00000126709	-0.629	0.005	0.046	IFI6
ENSG00000119917	0.717	0.001	0.019	IFIT3
ENSG00000141753	-0.694	0.001	0.016	IGFBP4
ENSG00000123411	0.796	6.8e-04	0.011	IKZF4
ENSG00000110324	1.94	8.4e-04	0.013	IL10RA
ENSG00000095752	1.152	0.005	0.048	IL11
ENSG00000115008	3.036	3.0e-04	0.006	IL1A
ENSG00000174564	-1.841	0.003	0.029	IL20RB
ENSG00000104998	0.602	0.004	0.036	IL27RA
ENSG00000164509	1.069	2.9e-07	2.4e-05	IL31RA
ENSG00000157368	5.206	6.8e-05	0.002	IL34
ENSG00000134352	0.626	0.002	0.025	IL6ST
ENSG00000184903	-1.441	6.3e-05	0.002	IMMP2L
ENSG00000123999	2.587	0.002	0.024	INHA
ENSG00000122641	2.031	1.2e-10	2.0e-08	INHBA
ENSG00000139269	1.607	0.001	0.015	INHBE
ENSG00000114933	0.676	6.3e-04	0.011	INO80D
ENSG00000151689	0.64	1.2e-05	5.4e-04	INPP1
ENSG00000273024	3.575	0.002	0.021	INTS4P2
ENSG00000119509	-0.623	3.5e-04	0.007	INVS
ENSG00000074706	1.245	7.2e-04	0.012	IPCEF1
ENSG00000160051	0.733	3.4e-04	0.007	IQCC
ENSG00000114473	-0.692	0.005	0.042	IQCG
ENSG00000134070	1.626	1.0e-08	1.2e-06	IRAK2
ENSG00000125347	0.67	2.7e-05	0.001	IRF1
ENSG00000185507	0.693	0.003	0.032	IRF7
ENSG00000159556	0.646	5.7e-04	0.01	ISL2
ENSG00000129009	-2.412	0.005	0.046	ISLR
ENSG00000100593	2.877	1.9e-04	0.005	ISM2
ENSG00000162267	4.279	0.004	0.041	ITIH3
ENSG00000148841	0.896	5.5e-08	5.4e-06	ITPRIP
ENSG00000198885	0.612	4.7e-08	4.7e-06	ITPRIPL1
ENSG00000182264	3.677	0.004	0.041	IZUMO1
ENSG00000043143	-0.665	0.001	0.015	JADE2
ENSG00000096968	0.643	0.004	0.037	JAK2
ENSG00000149596	3.53	1.9e-04	0.005	JPH2
ENSG00000177606	1.31	1.6e-30	1.8e-27	JUN
ENSG00000171223	1.299	3.6e-09	4.6e-07	JUNB
ENSG00000139620	0.718	5.3e-15	1.7e-12	KANSL2
ENSG00000167216	1.582	4.9e-04	0.009	KATNAL2
ENSG00000107821	-0.674	0.003	0.033	KAZALD1
ENSG00000116396	-0.592	0.003	0.035	KCNC4
ENSG00000055118	-1.233	4.8e-05	0.002	KCNH2
ENSG00000124249	2.183	0.004	0.04	KCNK15
ENSG00000164626	1.2	3.1e-09	4.0e-07	KCNK5
ENSG00000053918	-0.998	5.9e-05	0.002	KCNQ1
ENSG00000117013	1.526	5.1e-08	5.0e-06	KCNQ4
ENSG00000185760	-1.031	2.0e-05	8.2e-04	KCNQ5
ENSG00000132510	1.115	4.5e-07	3.4e-05	KDM6B
ENSG00000114656	2.188	2.0e-05	8.2e-04	KIAA1257
ENSG00000168116	0.991	9.4e-06	4.4e-04	KIAA1586
ENSG00000118193	-0.649	0.002	0.026	KIF14
ENSG00000121621	-0.598	0.002	0.023	KIF18A
ENSG00000112984	-1.754	4.4e-59	1.8e-55	KIF20A
ENSG00000162849	-1.479	0.005	0.044	KIF26B
ENSG00000090889	-0.717	8.6e-19	4.4e-16	KIF4A
ENSG00000237649	-0.643	6.4e-07	4.7e-05	KIFC1
ENSG00000155090	0.792	6.1e-12	1.3e-09	KLF10
ENSG00000118922	-0.855	1.4e-04	0.004	KLF12
ENSG00000067082	0.927	2.2e-24	1.9e-21	KLF6
ENSG00000162755	-1.222	1.4e-06	9.4e-05	KLHDC9
ENSG00000178502	1.19	8.2e-05	0.002	KLHL11
ENSG00000129437	-2.451	0.002	0.022	KLK14
ENSG00000164344	4.565	0.003	0.029	KLKB1
ENSG00000139187	-2.777	4.6e-04	0.009	KLRG1
ENSG00000128944	-0.726	2.5e-11	4.5e-09	KNSTRN
ENSG00000182481	-0.882	1.1e-39	1.6e-36	KPNA2
ENSG00000133619	0.644	9.3e-04	0.014	KRBA1
ENSG00000171346	3.628	0.004	0.038	KRT15
ENSG00000170454	3.436	2.3e-04	0.005	KRT75
ENSG00000154655	-1.073	2.5e-04	0.006	L3MBTL4
ENSG00000078081	0.638	0.003	0.032	LAMP3
ENSG00000133424	-1.096	1.8e-06	1.1e-04	LARGE1
ENSG00000136167	1.683	1.4e-05	6.4e-04	LCP1
ENSG00000166796	-0.856	0.003	0.032	LDHC
ENSG00000275183	1.088	0.004	0.036	LENG9
ENSG00000108231	-2.216	0.005	0.045	LGI1
ENSG00000143355	-1.319	0.002	0.026	LHX9
ENSG00000128342	0.774	1.4e-05	6.4e-04	LIF
ENSG00000136153	-0.916	6.9e-10	1.0e-07	LMO7
ENSG00000206535	-2.09	7.7e-10	1.1e-07	LNP1
ENSG00000154359	0.694	8.0e-04	0.013	LONRF1
ENSG00000115318	1.009	2.1e-04	0.005	LOXL3
ENSG00000145012	-0.898	1.3e-04	0.003	LPP
ENSG00000198799	0.866	3.3e-06	1.9e-04	LRIG2
ENSG00000081479	1.654	1.1e-04	0.003	LRP2
ENSG00000109771	-3.748	1.5e-07	1.3e-05	LRP2BP
ENSG00000204950	2.307	6.6e-04	0.011	LRRC10B
ENSG00000168904	-0.776	1.2e-04	0.003	LRRC28
ENSG00000141294	-1.303	0.002	0.026	LRRC46
ENSG00000154237	0.745	3.3e-04	0.007	LRRK1
ENSG00000125872	4.745	3.1e-04	0.007	LRRN4
ENSG00000146006	1.616	0.003	0.03	LRRTM2
ENSG00000213316	2.44	0.005	0.045	LTC4S
ENSG00000139329	-1.482	0.002	0.028	LUM
ENSG00000144214	-2.387	8.1e-04	0.013	LYG1
ENSG00000143353	-0.846	1.9e-04	0.005	LYPLAL1
ENSG00000102897	-0.788	0.001	0.019	LYRM1
ENSG00000088899	0.601	0.001	0.018	LZTS3
ENSG00000185022	1.959	5.9e-25	5.1e-22	MAFF
ENSG00000198517	0.855	1.1e-06	7.9e-05	MAFK
ENSG00000081026	-0.698	4.2e-05	0.001	MAGI3
ENSG00000269313	-1.583	0.002	0.028	MAGIX
ENSG00000111837	1.269	0.001	0.018	MAK
ENSG00000196782	-1.161	0.004	0.037	MAML3
ENSG00000069535	-0.993	7.1e-05	0.002	MAOB
ENSG00000137764	-0.703	4.8e-04	0.009	MAP2K5
ENSG00000095015	0.593	2.6e-04	0.006	MAP3K1
ENSG00000006062	0.884	2.9e-07	2.4e-05	MAP3K14
ENSG00000180815	0.649	3.1e-05	0.001	MAP3K15
ENSG00000107968	0.9	3.6e-05	0.001	MAP3K8
ENSG00000137802	0.672	8.0e-04	0.013	MAPKBP1
ENSG00000247626	0.698	3.8e-04	0.008	MARS2
ENSG00000175471	-1.471	3.8e-04	0.007	MCTP1
ENSG00000085276	-0.834	7.7e-05	0.002	MECOM
ENSG00000234636	3.471	0.004	0.036	MED14OS
ENSG00000160563	-0.678	3.2e-05	0.001	MED27
ENSG00000112818	4.317	3.5e-04	0.007	MEP1A
ENSG00000185432	-0.959	1.2e-11	2.3e-09	METTL7A
ENSG00000183496	0.714	9.9e-04	0.015	MEX3B
ENSG00000156875	2.198	0.003	0.032	MFSD14A
ENSG00000266709	1.935	2.0e-07	1.7e-05	MGC12916
ENSG00000204516	0.744	3.0e-11	5.4e-09	MICB
ENSG00000107745	-0.671	3.0e-12	6.9e-10	MICU1
ENSG00000101871	-0.799	1.9e-05	8.0e-04	MID1
ENSG00000080561	0.714	0.005	0.045	MID2
ENSG00000164654	0.62	8.0e-07	5.7e-05	MIOS
ENSG00000187098	0.604	0.005	0.047	MITF
ENSG00000119684	1.178	0.003	0.034	MLH3
ENSG00000171843	-1.036	5.5e-07	4.0e-05	MLLT3
ENSG00000125966	1.827	0.004	0.039	MMP24
ENSG00000137673	-2.709	5.7e-04	0.01	MMP7
ENSG00000169184	-0.834	2.9e-04	0.006	MN1
ENSG00000020426	-1.027	3.0e-09	3.9e-07	MNAT1
ENSG00000172081	-0.738	8.8e-05	0.003	MOB3A
ENSG00000214026	-0.603	0.003	0.029	MRPL23
ENSG00000243147	-0.665	8.9e-04	0.014	MRPL33
ENSG00000134056	-0.689	1.7e-04	0.004	MRPS36
ENSG00000125148	-0.866	1.0e-04	0.003	MT2A
ENSG00000122033	-0.694	6.6e-04	0.011	MTIF3
ENSG00000135297	0.656	1.4e-06	9.6e-05	MTO1
ENSG00000170873	1.317	0.002	0.026	MTSS1
ENSG00000132613	0.604	0.002	0.025	MTSS2
ENSG00000185499	-2.423	0.002	0.023	MUC1
ENSG00000213347	-0.85	4.1e-05	0.001	MXD3
ENSG00000116990	1.036	9.0e-04	0.014	MYCL
ENSG00000085274	0.678	8.5e-06	4.1e-04	MYNN
ENSG00000136286	4.61	0.004	0.039	MYO1G
ENSG00000071909	4.809	0.001	0.019	MYO3B
ENSG00000036448	-4.813	7.9e-04	0.013	MYOM2
ENSG00000173559	0.646	3.3e-05	0.001	NABP1
ENSG00000253506	1.913	0.005	0.047	NACA2
ENSG00000170191	0.987	9.5e-05	0.003	NANP
ENSG00000166833	-0.845	1.1e-04	0.003	NAV2
ENSG00000172915	-1.028	8.7e-04	0.014	NBEA
ENSG00000270629	-0.742	0.004	0.036	NBPF14
ENSG00000010292	-0.593	2.7e-15	9.0e-13	NCAPD2
ENSG00000111912	0.601	0.002	0.021	NCOA7
ENSG00000139180	-0.816	5.2e-05	0.002	NDUFA9
ENSG00000065518	-0.769	1.3e-10	2.0e-08	NDUFB4
ENSG00000111859	2.013	2.5e-21	1.9e-18	NEDD9
ENSG00000104722	-2.097	1.4e-09	1.9e-07	NEFM
ENSG00000214357	-0.673	3.4e-04	0.007	NEURL1B
ENSG00000163121	3.512	0.004	0.037	NEURL3
ENSG00000235568	5.314	1.3e-05	5.8e-04	NFAM1
ENSG00000131196	0.771	3.0e-06	1.7e-04	NFATC1
ENSG00000101096	1.358	3.2e-04	0.007	NFATC2
ENSG00000162599	-1.173	6.2e-06	3.2e-04	NFIA
ENSG00000109320	1.081	1.6e-18	8.2e-16	NFKB1
ENSG00000077150	1.197	5.7e-17	2.3e-14	NFKB2
ENSG00000100906	1.93	4.8e-67	2.4e-63	NFKBIA
ENSG00000146232	0.937	2.0e-04	0.005	NFKBIE
ENSG00000144802	1.371	4.9e-08	4.9e-06	NFKBIZ
ENSG00000177551	0.823	6.8e-04	0.011	NHLH2
ENSG00000172548	2.591	1.1e-05	5.1e-04	NIPAL4
ENSG00000233382	-1.076	0.002	0.022	NKAPP1
ENSG00000125816	0.809	0.004	0.037	NKX2-4
ENSG00000167034	0.712	1.8e-05	7.7e-04	NKX3-1
ENSG00000140853	1.47	4.3e-05	0.001	NLRC5
ENSG00000173145	0.617	6.7e-04	0.011	NOC3L
ENSG00000151014	0.901	4.5e-06	2.5e-04	NOCT
ENSG00000197183	-0.6	4.4e-04	0.008	NOL4L
ENSG00000255346	4.343	0.003	0.032	NOX5
ENSG00000234719	-1.617	0.006	0.048	NPIPB2
ENSG00000185864	1.129	0.002	0.02	NPIPB4
ENSG00000126368	0.6	0.005	0.044	NR1D1
ENSG00000143257	3.639	0.001	0.016	NR1I3
ENSG00000151623	-0.743	0.003	0.029	NR3C2
ENSG00000137404	-0.862	3.3e-05	0.001	NRM
ENSG00000124785	-0.751	7.3e-06	3.7e-04	NRN1
ENSG00000156831	-0.77	1.9e-04	0.005	NSMCE2
ENSG00000117481	0.724	2.5e-08	2.7e-06	NSUN4
ENSG00000133636	-1.37	0.006	0.05	NTS
ENSG00000101188	-2.053	0.003	0.034	NTSR1
ENSG00000170584	-0.652	3.1e-05	0.001	NUDCD2
ENSG00000106268	-0.902	0.002	0.026	NUDT1
ENSG00000164978	-0.819	0.004	0.039	NUDT2
ENSG00000143228	-0.677	4.1e-05	0.001	NUF2
ENSG00000188199	3.423	0.004	0.04	NUTM2B
ENSG00000147206	3.931	0.004	0.041	NXF3
ENSG00000130045	-3.827	0.003	0.032	NXNL2
ENSG00000104044	-1.76	1.9e-05	8.1e-04	OCA2
ENSG00000130558	-0.68	0.004	0.039	OLFM1
ENSG00000173391	2.494	0.006	0.048	OLR1
ENSG00000203581	-4.612	0.001	0.018	OR1F2P
ENSG00000085840	0.734	5.0e-09	6.2e-07	ORC1
ENSG00000116885	-0.859	0.003	0.033	OSCP1
ENSG00000155100	0.628	6.0e-04	0.01	OTUD6B
ENSG00000165621	-3.301	7.5e-04	0.012	OXGR1
ENSG00000112530	-5.584	5.7e-05	0.002	PACRG
ENSG00000083093	0.635	3.1e-05	0.001	PALB2
ENSG00000148498	-0.946	4.2e-20	2.6e-17	PARD3
ENSG00000116117	-0.773	5.7e-04	0.01	PARD3B
ENSG00000151883	0.727	3.7e-06	2.1e-04	PARP8
ENSG00000075891	-2	6.5e-05	0.002	PAX2
ENSG00000135903	1.125	1.6e-09	2.2e-07	PAX3
ENSG00000167081	-0.643	2.8e-08	3.0e-06	PBX3
ENSG00000163346	-0.769	7.0e-04	0.012	PBXIP1
ENSG00000267107	4.3	0.002	0.025	PCAT19
ENSG00000175198	-0.743	1.0e-04	0.003	PCCA
ENSG00000171815	3.976	0.003	0.031	PCDHB1
ENSG00000113248	1.336	0.004	0.041	PCDHB15
ENSG00000253537	3.319	9.6e-04	0.014	PCDHGA7
ENSG00000188389	-2.689	0.005	0.045	PDCD1
ENSG00000258429	1.856	0.006	0.049	PDF
ENSG00000104213	-1.29	4.2e-04	0.008	PDGFRL
ENSG00000004799	-0.961	2.3e-04	0.005	PDK4
ENSG00000164951	0.737	1.3e-06	8.8e-05	PDP1
ENSG00000124299	-0.628	2.7e-04	0.006	PEPD
ENSG00000179094	0.707	0.001	0.019	PER1
ENSG00000132326	1.44	8.0e-12	1.6e-09	PER2
ENSG00000166821	0.697	9.4e-05	0.003	PEX11A
ENSG00000204220	-0.643	1.1e-04	0.003	PFDN6
ENSG00000119403	-0.677	2.4e-04	0.006	PHF19
ENSG00000139289	0.779	4.9e-05	0.002	PHLDA1
ENSG00000144824	1.099	3.8e-12	8.4e-10	PHLDB2
ENSG00000140451	-2.352	5.6e-10	8.2e-08	PIF1
ENSG00000100100	0.918	8.0e-04	0.013	PIK3IP1
ENSG00000137193	0.651	3.4e-07	2.7e-05	PIM1
ENSG00000198355	0.608	0.003	0.032	PIM3
ENSG00000129195	-1.154	1.9e-10	2.9e-08	PIMREG
ENSG00000154217	-1.195	8.3e-10	1.2e-07	PITPNC1
ENSG00000134627	2.188	5.3e-04	0.01	PIWIL4
ENSG00000145287	1.725	0.005	0.045	PLAC8
ENSG00000122861	1.743	8.1e-21	5.6e-18	PLAU
ENSG00000197943	-0.68	0.003	0.029	PLCG2
ENSG00000114805	-1.133	8.2e-08	7.6e-06	PLCH1
ENSG00000166851	-1.702	1.2e-29	1.3e-26	PLK1
ENSG00000067601	1.628	0.001	0.016	PMS2P4
ENSG00000006757	-0.602	0.006	0.05	PNPLA4
ENSG00000164087	-0.617	0.003	0.034	POC1A
ENSG00000077514	0.637	2.1e-08	2.3e-06	POLD3
ENSG00000155846	0.661	2.2e-04	0.005	PPARGC1B
ENSG00000155367	-1.284	0.003	0.035	PPM1J
ENSG00000213889	-0.793	0.002	0.028	PPM1N
ENSG00000087074	1.431	1.2e-41	2.1e-38	PPP1R15A
ENSG00000158615	0.715	1.3e-08	1.5e-06	PPP1R15B
ENSG00000162148	4.652	5.0e-05	0.002	PPP1R32
ENSG00000156475	-1.492	0.004	0.041	PPP2R2B
ENSG00000078304	-0.606	3.2e-07	2.6e-05	PPP2R5C
ENSG00000154001	-0.64	2.4e-04	0.005	PPP2R5E
ENSG00000112238	3.798	7.6e-04	0.012	PRDM13
ENSG00000186314	0.653	6.5e-04	0.011	PRELID2
ENSG00000012211	1.116	3.1e-07	2.5e-05	PRICKLE3
ENSG00000185532	-2.015	1.3e-12	3.4e-10	PRKG1
ENSG00000138669	2.01	8.7e-04	0.014	PRKG2
ENSG00000167595	-0.998	1.9e-05	8.1e-04	PROSER3
ENSG00000068489	-1.08	7.8e-19	4.2e-16	PRR11
ENSG00000239620	-2.078	0.001	0.017	PRR20G
ENSG00000100911	-0.698	2.0e-05	8.3e-04	PSME2
ENSG00000128789	-0.692	1.3e-05	5.8e-04	PSMG2
ENSG00000146733	0.65	6.8e-05	0.002	PSPH
ENSG00000134222	-1.662	9.8e-16	3.4e-13	PSRC1
ENSG00000169403	1.98	5.3e-04	0.01	PTAFR
ENSG00000244694	-0.913	0.001	0.016	PTCHD4
ENSG00000169398	-0.711	1.2e-09	1.6e-07	PTK2
ENSG00000119383	-0.593	4.3e-05	0.001	PTPA
ENSG00000070778	0.716	1.1e-04	0.003	PTPN21
ENSG00000144724	-1.037	4.3e-07	3.3e-05	PTPRG
ENSG00000152894	-0.621	6.6e-04	0.011	PTPRK
ENSG00000173482	-0.753	6.2e-05	0.002	PTPRM
ENSG00000164611	-0.731	3.9e-11	7.0e-09	PTTG1
ENSG00000163661	3.167	2.4e-52	6.0e-49	PTX3
ENSG00000073008	0.771	6.4e-17	2.5e-14	PVR
ENSG00000170473	-0.638	1.3e-04	0.003	PYM1
ENSG00000151576	0.654	5.7e-08	5.5e-06	QTRT2
ENSG00000172007	0.954	2.8e-05	0.001	RAB33B
ENSG00000105514	-0.718	0.004	0.039	RAB3D
ENSG00000222014	1.949	0.005	0.043	RAB6C
ENSG00000152061	-0.624	0.002	0.02	RABGAP1L
ENSG00000265817	3.486	2.4e-04	0.005	RAD54B
ENSG00000155918	2.153	9.2e-07	6.4e-05	RAET1L
ENSG00000068831	1.454	2.1e-04	0.005	RASGRP2
ENSG00000105538	1.605	0.001	0.017	RASIP1
ENSG00000068028	1.029	3.4e-08	3.5e-06	RASSF1
ENSG00000198774	2.432	2.1e-04	0.005	RASSF9
ENSG00000112183	1.151	1.7e-04	0.004	RBM24
ENSG00000173914	0.6	3.0e-05	0.001	RBM4B
ENSG00000159200	0.924	1.2e-12	3.2e-10	RCAN1
ENSG00000139547	-2.962	3.9e-04	0.008	RDH16
ENSG00000162924	1.159	0.004	0.038	REL
ENSG00000104856	2.241	2.6e-26	2.3e-23	RELB
ENSG00000164620	0.977	0.002	0.022	RELL2
ENSG00000102032	-1.254	0.002	0.027	RENBP
ENSG00000251258	-2.317	1.3e-05	5.7e-04	RFPL4B
ENSG00000132005	0.804	0.003	0.032	RFX1
ENSG00000064490	-0.841	2.1e-05	8.3e-04	RFXANK
ENSG00000153165	-2.219	0.003	0.032	RGPD3
ENSG00000117152	1.624	9.3e-04	0.014	RGS4
ENSG00000186479	3.789	0.002	0.022	RGS7BP
ENSG00000104140	0.978	1.4e-04	0.004	RHOV
ENSG00000124784	0.683	2.1e-11	3.8e-09	RIOK1
ENSG00000104312	0.84	5.7e-09	6.9e-07	RIPK2
ENSG00000183421	0.766	0.001	0.018	RIPK4
ENSG00000171865	0.655	1.8e-05	7.8e-04	RNASEH1
ENSG00000172602	1.39	1.1e-11	2.1e-09	RND1
ENSG00000115963	0.891	6.8e-11	1.2e-08	RND3
ENSG00000165188	4.385	7.3e-04	0.012	RNF183
ENSG00000158286	1.883	1.7e-12	4.0e-10	RNF207
ENSG00000237330	3.99	0.001	0.018	RNF223
ENSG00000173456	-0.722	3.1e-06	1.8e-04	RNF26
ENSG00000146083	0.71	3.4e-04	0.007	RNF44
ENSG00000185008	-1.286	0.006	0.049	ROBO2
ENSG00000263006	2.239	1.0e-09	1.5e-07	ROCK1P1
ENSG00000240370	-1.778	0.006	0.049	RPL13P5
ENSG00000198208	0.94	2.4e-04	0.005	RPS6KL1
ENSG00000111834	-1.794	0.002	0.021	RSPH4A
ENSG00000172426	-1.805	0.006	0.05	RSPH9
ENSG00000101282	4.519	3.7e-04	0.007	RSPO4
ENSG00000174891	-0.823	1.5e-07	1.3e-05	RSRC1
ENSG00000159216	0.744	6.6e-05	0.002	RUNX1
ENSG00000124813	0.805	0.002	0.021	RUNX2
ENSG00000156253	1.054	5.5e-05	0.002	RWDD2B
ENSG00000163191	-0.603	8.6e-07	6.1e-05	S100A11
ENSG00000189334	-1.932	0.002	0.025	S100A14
ENSG00000196420	-3.624	0.003	0.034	S100A5
ENSG00000020577	0.834	2.3e-04	0.005	SAMD4A
ENSG00000228727	4.748	0.001	0.018	SAPCD1
ENSG00000186193	-0.96	1.7e-08	1.9e-06	SAPCD2
ENSG00000133812	-0.671	1.4e-04	0.004	SBF2
ENSG00000236345	5.076	1.7e-04	0.004	SCAT8
ENSG00000184178	-0.806	4.3e-04	0.008	SCFD2
ENSG00000104112	-2.463	0.003	0.032	SCG3
ENSG00000124939	4.675	0.001	0.017	SCGB2A1
ENSG00000151967	2.211	7.3e-04	0.012	SCHIP1
ENSG00000144285	4.404	0.002	0.021	SCN1A
ENSG00000105711	1.423	0.005	0.046	SCN1B
ENSG00000124145	1.372	9.5e-58	3.2e-54	SDC4
ENSG00000132432	-0.705	1.3e-04	0.003	SEC61G
ENSG00000007908	6.55	1.9e-06	1.2e-04	SELE
ENSG00000109618	0.605	8.6e-04	0.013	SEPSECS
ENSG00000149131	-0.961	2.1e-06	1.3e-04	SERPING1
ENSG00000167565	-0.873	4.6e-05	0.002	SERTAD3
ENSG00000170364	0.676	0.004	0.038	SETMAR
ENSG00000174938	-0.755	0.004	0.037	SEZ6L2
ENSG00000118473	-5.499	9.7e-04	0.015	SGIP1
ENSG00000118515	0.597	5.1e-04	0.009	SGK1
ENSG00000163535	-1.039	4.7e-06	2.6e-04	SGO2
ENSG00000163082	1.027	7.1e-06	3.5e-04	SGPP2
ENSG00000111252	0.617	1.0e-04	0.003	SH2B3
ENSG00000185437	-0.813	3.2e-04	0.007	SH3BGR
ENSG00000131171	-0.694	0.002	0.021	SH3BGRL
ENSG00000142669	-0.622	2.9e-05	0.001	SH3BGRL3
ENSG00000172985	-0.799	9.5e-04	0.014	SH3RF3
ENSG00000162105	-0.766	0.005	0.042	SHANK2
ENSG00000148082	2.11	0.005	0.046	SHC3
ENSG00000130813	1.976	0.002	0.022	SHFL
ENSG00000178343	-1.265	0.004	0.041	SHISA3
ENSG00000146414	0.684	1.7e-04	0.004	SHPRH
ENSG00000139737	-0.597	9.4e-05	0.003	SLAIN1
ENSG00000113504	0.828	1.9e-05	8.1e-04	SLC12A7
ENSG00000164707	-0.828	0.003	0.028	SLC13A4
ENSG00000101194	2.297	0.001	0.015	SLC17A9
ENSG00000110436	1.427	0.002	0.02	SLC1A2
ENSG00000148339	0.909	3.8e-08	3.8e-06	SLC25A25
ENSG00000153291	0.847	1.1e-04	0.003	SLC25A27
ENSG00000125434	-0.95	0.004	0.036	SLC25A35
ENSG00000145832	1.745	6.6e-04	0.011	SLC25A48
ENSG00000173262	1.281	0.006	0.05	SLC2A14
ENSG00000142583	4.262	0.002	0.022	SLC2A5
ENSG00000160326	0.815	1.2e-04	0.003	SLC2A6
ENSG00000157765	-0.856	0.006	0.05	SLC34A2
ENSG00000182747	1.88	0.004	0.041	SLC35D3
ENSG00000017483	-4.367	0.004	0.04	SLC38A5
ENSG00000167703	-0.853	0.003	0.029	SLC43A2
ENSG00000164175	-3.849	0.003	0.029	SLC45A2
ENSG00000163798	-0.647	6.6e-06	3.3e-04	SLC4A1AP
ENSG00000050438	-0.828	0.005	0.048	SLC4A8
ENSG00000196517	1.269	8.4e-06	4.1e-04	SLC6A9
ENSG00000139514	0.772	2.9e-13	8.1e-11	SLC7A1
ENSG00000151012	0.845	4.5e-05	0.002	SLC7A11
ENSG00000084453	5.092	1.1e-04	0.003	SLCO1A2
ENSG00000137491	4.184	0.004	0.04	SLCO2B1
ENSG00000133302	0.599	0.002	0.024	SLF1
ENSG00000145147	-0.751	4.3e-06	2.3e-04	SLIT2
ENSG00000237296	2.116	6.0e-04	0.01	SMG1P1
ENSG00000183604	1.983	1.8e-04	0.004	SMG1P5
ENSG00000176209	-0.661	0.003	0.029	SMIM19
ENSG00000103056	2.666	4.6e-04	0.009	SMPD3
ENSG00000165684	0.654	8.7e-06	4.2e-04	SNAPC4
ENSG00000145335	-0.603	9.8e-04	0.015	SNCA
ENSG00000173267	-1.071	1.3e-05	5.7e-04	SNCG
ENSG00000255717	0.786	4.3e-17	1.8e-14	SNHG1
ENSG00000197989	0.716	2.0e-05	8.2e-04	SNHG12
ENSG00000196756	0.848	3.2e-08	3.3e-06	SNHG17
ENSG00000234912	0.77	7.0e-04	0.012	SNHG20
ENSG00000207181	-4.764	5.1e-04	0.009	SNORA14B
ENSG00000201302	4.023	0.006	0.049	SNORA65
ENSG00000048471	-0.777	0.002	0.02	SNX29
ENSG00000181449	-0.599	1.0e-04	0.003	SOX2
ENSG00000125285	-2.475	0.006	0.049	SOX21
ENSG00000134595	-1.398	3.8e-05	0.001	SOX3
ENSG00000134532	-1.955	0.004	0.039	SOX5
ENSG00000125398	0.639	2.2e-04	0.005	SOX9
ENSG00000189120	0.894	1.9e-04	0.005	SP6
ENSG00000064199	-0.734	0.005	0.047	SPA17
ENSG00000155761	-1.362	0.001	0.02	SPAG17
ENSG00000162814	-1.634	0.004	0.037	SPATA17
ENSG00000184361	-4.44	0.004	0.041	SPATA32
ENSG00000132122	-0.845	0.002	0.021	SPATA6
ENSG00000163806	-2.202	0.005	0.045	SPDYA
ENSG00000164266	-2.728	0.005	0.045	SPINK1
ENSG00000167642	2.83	0.002	0.024	SPINT2
ENSG00000183018	1.94	4.6e-05	0.002	SPNS2
ENSG00000187678	2.143	5.2e-17	2.1e-14	SPRY4
ENSG00000179119	0.645	9.0e-06	4.3e-04	SPTY2D1
ENSG00000134548	-1.042	0.001	0.017	SPX
ENSG00000226763	-2.178	1.1e-04	0.003	SRRM5
ENSG00000145687	-0.825	2.3e-06	1.4e-04	SSBP2
ENSG00000179954	-2.329	0.001	0.015	SSC5D
ENSG00000180616	0.991	9.2e-05	0.003	SSTR2
ENSG00000008513	0.679	3.4e-04	0.007	ST3GAL1
ENSG00000184005	-0.781	0.001	0.017	ST6GALNAC3
ENSG00000115145	0.615	0.001	0.02	STAM2
ENSG00000172345	1.289	5.9e-06	3.1e-04	STARD5
ENSG00000138378	3.84	8.3e-08	7.6e-06	STAT4
ENSG00000113739	0.801	7.8e-19	4.2e-16	STC2
ENSG00000105889	0.84	0.002	0.027	STEAP1B
ENSG00000104375	-0.698	9.5e-04	0.014	STK3
ENSG00000198648	-0.594	5.8e-04	0.01	STK39
ENSG00000230873	1.932	2.8e-04	0.006	STMND1
ENSG00000242866	5.08	3.5e-04	0.007	STRC
ENSG00000166763	-3.21	0.004	0.039	STRCP1
ENSG00000170310	-0.904	5.5e-08	5.4e-06	STX8
ENSG00000168952	-1.078	9.5e-05	0.003	STXBP6
ENSG00000196502	-0.65	9.2e-06	4.4e-04	SULT1A1
ENSG00000198075	1.87	5.3e-04	0.01	SULT1C4
ENSG00000130540	0.928	5.1e-05	0.002	SULT4A1
ENSG00000196284	-0.851	1.7e-04	0.004	SUPT3H
ENSG00000101463	-1.137	2.0e-04	0.005	SYNDIG1
ENSG00000197283	0.9	1.6e-06	1.1e-04	SYNGAP1
ENSG00000171992	0.843	0.002	0.022	SYNPO
ENSG00000143028	-1.349	0.003	0.031	SYPL2
ENSG00000067715	-1.028	9.7e-04	0.015	SYT1
ENSG00000143469	1.856	0.004	0.04	SYT14
ENSG00000013810	-0.871	2.8e-13	8.1e-11	TACC3
ENSG00000143498	0.642	3.5e-04	0.007	TAF1A
ENSG00000141384	0.713	1.6e-04	0.004	TAF4B
ENSG00000164691	3.983	0.003	0.035	TAGAP
ENSG00000103047	-0.733	5.4e-06	2.9e-04	TANGO6
ENSG00000231925	0.688	2.8e-06	1.7e-04	TAPBP
ENSG00000113838	0.791	3.9e-04	0.008	TBCCD1
ENSG00000101849	-0.718	4.0e-06	2.2e-04	TBL1X
ENSG00000154144	0.728	6.6e-09	7.9e-07	TBRG1
ENSG00000173991	-2.178	0.001	0.018	TCAP
ENSG00000176769	-3.304	7.8e-04	0.012	TCERG1L
ENSG00000196628	-0.619	0.004	0.042	TCF4
ENSG00000148737	-0.669	5.0e-05	0.002	TCF7L2
ENSG00000176907	2.621	2.0e-31	2.4e-28	TCIM
ENSG00000042088	-0.641	0.002	0.022	TDP1
ENSG00000164362	3.146	0.001	0.017	TERT
ENSG00000087510	0.665	6.2e-06	3.2e-04	TFAP2C
ENSG00000162851	0.777	0.006	0.05	TFB2M
ENSG00000092969	1.052	0.003	0.028	TGFB2
ENSG00000177426	-0.695	7.1e-07	5.1e-05	TGIF1
ENSG00000125780	5.509	7.3e-05	0.002	TGM3
ENSG00000137801	1.302	6.8e-05	0.002	THBS1
ENSG00000186340	0.698	0.003	0.035	THBS2
ENSG00000226856	3.884	0.006	0.049	THORLNC
ENSG00000187720	-0.777	2.7e-05	0.001	THSD4
ENSG00000156299	-0.711	2.3e-07	1.9e-05	TIAM1
ENSG00000127666	1.002	4.2e-06	2.3e-04	TICAM1
ENSG00000145365	1.402	1.7e-18	8.2e-16	TIFA
ENSG00000134809	-0.651	4.4e-04	0.008	TIMM10
ENSG00000204152	0.805	8.5e-06	4.1e-04	TIMM23B
ENSG00000169908	-2.535	0.006	0.048	TM4SF1
ENSG00000149809	-0.685	0.002	0.021	TM7SF2
ENSG00000139173	-0.762	1.3e-04	0.004	TMEM117
ENSG00000166575	-0.635	0.004	0.039	TMEM135
ENSG00000244187	-0.98	2.7e-05	0.001	TMEM141
ENSG00000152128	-0.918	0.002	0.026	TMEM163
ENSG00000105518	-0.652	0.001	0.019	TMEM205
ENSG00000149932	-0.819	1.3e-05	5.7e-04	TMEM219
ENSG00000186952	4.312	2.2e-04	0.005	TMEM232
ENSG00000126950	-1.477	0.004	0.038	TMEM35A
ENSG00000171227	-1.557	4.2e-05	0.001	TMEM37
ENSG00000176142	0.601	1.7e-06	1.1e-04	TMEM39A
ENSG00000135211	-1.009	9.0e-05	0.003	TMEM60
ENSG00000180089	3.613	0.006	0.05	TMEM86B
ENSG00000181585	2.225	0.004	0.037	TMIE
ENSG00000178297	-1.771	0.004	0.041	TMPRSS9
ENSG00000232810	2.736	9.0e-07	6.3e-05	TNF
ENSG00000185215	1.04	4.7e-08	4.7e-06	TNFAIP2
ENSG00000118503	3.802	2.5e-158	2.5e-154	TNFAIP3
ENSG00000185361	-1.234	8.4e-12	1.7e-09	TNFAIP8L1
ENSG00000164761	-2.507	0.005	0.042	TNFRSF11B
ENSG00000006327	0.827	2.3e-06	1.4e-04	TNFRSF12A
ENSG00000049249	2.565	1.1e-43	2.0e-40	TNFRSF9
ENSG00000154310	-0.764	2.2e-07	1.8e-05	TNIK
ENSG00000130595	-2.793	0.002	0.021	TNNT3
ENSG00000229980	-2.187	0.002	0.027	TOB1-AS1
ENSG00000131747	-0.933	6.6e-12	1.4e-09	TOP2A
ENSG00000198846	-2.782	2.7e-04	0.006	TOX
ENSG00000124251	5.08	5.5e-05	0.002	TP53TG5
ENSG00000129167	2.238	0.005	0.045	TPH1
ENSG00000132958	6.035	3.3e-05	0.001	TPTE2
ENSG00000088325	-0.932	3.1e-19	1.8e-16	TPX2
ENSG00000056558	1.22	8.0e-04	0.013	TRAF1
ENSG00000056972	0.597	7.3e-04	0.012	TRAF3IP2
ENSG00000160218	0.631	5.7e-05	0.002	TRAPPC10
ENSG00000167515	-0.649	5.5e-04	0.01	TRAPPC2L
ENSG00000054116	-0.597	7.6e-06	3.8e-04	TRAPPC3
ENSG00000104228	0.734	3.2e-08	3.3e-06	TRIM35
ENSG00000134253	0.778	5.3e-05	0.002	TRIM45
ENSG00000132481	0.653	0.005	0.047	TRIM47
ENSG00000204449	1.563	0.002	0.027	TRIM49C
ENSG00000162722	0.942	0.001	0.015	TRIM58
ENSG00000167333	0.728	2.8e-07	2.3e-05	TRIM68
ENSG00000135451	-0.682	1.2e-06	8.2e-05	TROAP
ENSG00000182048	-3.373	0.002	0.027	TRPC2
ENSG00000182463	-0.883	3.4e-05	0.001	TSHZ2
ENSG00000157570	-0.634	0.004	0.038	TSPAN18
ENSG00000123607	0.672	0.003	0.034	TTC21B
ENSG00000100154	-1.025	5.1e-07	3.8e-05	TTC28
ENSG00000214198	-2.245	1.6e-04	0.004	TTC41P
ENSG00000112742	-0.783	4.3e-08	4.3e-06	TTK
ENSG00000100271	-1.249	0.002	0.023	TTLL1
ENSG00000214021	1.225	1.1e-06	7.4e-05	TTLL3
ENSG00000124120	0.724	8.6e-07	6.1e-05	TTPAL
ENSG00000258947	4.413	4.5e-06	2.5e-04	TUBB3
ENSG00000108423	-0.973	2.6e-06	1.6e-04	TUBD1
ENSG00000107815	0.855	2.6e-12	6.1e-10	TWNK
ENSG00000175063	-1.313	1.6e-20	1.0e-17	UBE2C
ENSG00000182247	-0.61	1.3e-04	0.003	UBE2E2
ENSG00000156587	-0.681	0.002	0.021	UBE2L6
ENSG00000189136	1.548	1.3e-04	0.003	UBE2Q2P1
ENSG00000108106	-0.692	0.001	0.019	UBE2S
ENSG00000138629	-0.607	9.3e-05	0.003	UBL7
ENSG00000145626	5.076	5.2e-04	0.009	UGT3A1
ENSG00000065060	0.6	3.7e-06	2.1e-04	UHRF1BP1
ENSG00000111981	0.731	1.7e-04	0.004	ULBP1
ENSG00000131019	0.73	0.002	0.028	ULBP3
ENSG00000127540	-0.798	6.8e-05	0.002	UQCR11
ENSG00000055483	0.691	1.2e-09	1.7e-07	USP36
ENSG00000154914	1.297	4.2e-06	2.3e-04	USP43
ENSG00000123552	0.725	0.002	0.026	USP45
ENSG00000111962	-0.616	5.7e-04	0.01	UST
ENSG00000147679	0.593	2.8e-04	0.006	UTP23
ENSG00000117597	0.613	1.9e-07	1.7e-05	UTP25
ENSG00000188958	-3.349	5.6e-04	0.01	UTS2B
ENSG00000173218	-0.767	6.2e-12	1.3e-09	VANGL1
ENSG00000134215	-0.954	8.8e-04	0.014	VAV3
ENSG00000111424	0.739	1.4e-05	6.2e-04	VDR
ENSG00000112715	0.795	4.6e-12	1.0e-09	VEGFA
ENSG00000173511	-0.59	2.2e-04	0.005	VEGFB
ENSG00000237499	2.705	1.9e-04	0.005	WAKMAR2
ENSG00000116874	-0.641	2.0e-04	0.005	WARS2
ENSG00000239779	-1.327	0.005	0.048	WBP1
ENSG00000143951	-0.955	0.002	0.02	WDPCP
ENSG00000082068	-0.717	4.3e-12	9.3e-10	WDR70
ENSG00000156232	0.78	1.9e-07	1.6e-05	WHAMM
ENSG00000156076	-5.303	4.7e-04	0.009	WIF1
ENSG00000196236	-0.622	5.7e-04	0.01	XPNPEP3
ENSG00000152422	-0.971	2.0e-05	8.3e-04	XRCC4
ENSG00000175155	0.696	2.4e-07	1.9e-05	YPEL2
ENSG00000132846	0.703	5.0e-07	3.8e-05	ZBED3
ENSG00000066422	0.701	9.9e-05	0.003	ZBTB11
ENSG00000173276	0.809	5.1e-07	3.8e-05	ZBTB21
ENSG00000112365	0.647	1.1e-04	0.003	ZBTB24
ENSG00000166860	0.786	8.6e-07	6.1e-05	ZBTB39
ENSG00000184307	0.592	0.002	0.021	ZDHHC23
ENSG00000120784	0.618	0.002	0.024	ZFP30
ENSG00000185650	0.843	1.3e-12	3.4e-10	ZFP36L1
ENSG00000136866	1.127	2.0e-07	1.7e-05	ZFP37
ENSG00000171649	0.616	3.5e-04	0.007	ZIK1
ENSG00000132950	0.607	1.8e-04	0.004	ZMYM5
ENSG00000256223	0.801	0.002	0.021	ZNF10
ENSG00000196418	1.587	0.006	0.048	ZNF124
ENSG00000196387	0.592	0.005	0.046	ZNF140
ENSG00000131127	0.717	0.001	0.016	ZNF141
ENSG00000170631	1.091	8.7e-08	8.0e-06	ZNF16
ENSG00000197841	0.638	0.003	0.031	ZNF181
ENSG00000121417	0.632	2.6e-04	0.006	ZNF211
ENSG00000149054	1.028	1.5e-08	1.6e-06	ZNF215
ENSG00000131115	0.854	4.7e-10	7.0e-08	ZNF227
ENSG00000263002	0.622	8.4e-05	0.003	ZNF234
ENSG00000159917	1.003	0.005	0.044	ZNF235
ENSG00000083844	0.605	1.1e-04	0.003	ZNF264
ENSG00000145908	0.835	5.1e-07	3.8e-05	ZNF300
ENSG00000131845	0.736	4.3e-06	2.3e-04	ZNF304
ENSG00000166188	0.729	5.2e-04	0.009	ZNF319
ENSG00000249471	1.069	2.6e-04	0.006	ZNF324B
ENSG00000197937	0.642	0.002	0.021	ZNF347
ENSG00000256683	0.624	3.6e-04	0.007	ZNF350
ENSG00000187595	0.704	0.005	0.042	ZNF385C
ENSG00000083817	0.735	3.8e-04	0.007	ZNF416
ENSG00000197050	0.882	6.2e-06	3.2e-04	ZNF420
ENSG00000198342	1.432	3.2e-04	0.007	ZNF442
ENSG00000180855	1.061	7.9e-05	0.002	ZNF443
ENSG00000142528	0.632	1.5e-09	2.0e-07	ZNF473
ENSG00000256229	0.696	1.4e-04	0.004	ZNF486
ENSG00000177853	0.67	0.004	0.037	ZNF518A
ENSG00000203326	0.624	4.0e-04	0.008	ZNF525
ENSG00000171817	1.554	9.0e-04	0.014	ZNF540
ENSG00000118156	-2.967	0.003	0.034	ZNF541
ENSG00000178229	1.103	3.6e-07	2.8e-05	ZNF543
ENSG00000188785	0.674	5.3e-04	0.009	ZNF548
ENSG00000121406	0.771	1.2e-08	1.3e-06	ZNF549
ENSG00000251369	0.797	2.4e-09	3.1e-07	ZNF550
ENSG00000204519	0.729	2.8e-06	1.7e-04	ZNF551
ENSG00000178935	0.713	0.003	0.031	ZNF552
ENSG00000186300	0.773	3.6e-04	0.007	ZNF555
ENSG00000186017	0.755	9.4e-05	0.003	ZNF566
ENSG00000171970	0.621	1.5e-04	0.004	ZNF57
ENSG00000018869	1.034	2.5e-05	9.8e-04	ZNF582
ENSG00000198440	0.981	1.6e-05	6.9e-04	ZNF583
ENSG00000171574	0.775	7.1e-05	0.002	ZNF584
ENSG00000198466	0.6	1.9e-06	1.2e-04	ZNF587
ENSG00000166716	0.597	2.8e-05	0.001	ZNF592
ENSG00000167981	0.735	2.3e-04	0.005	ZNF597
ENSG00000197619	1.025	3.3e-06	1.9e-04	ZNF615
ENSG00000198551	0.627	9.8e-04	0.015	ZNF627
ENSG00000167528	0.927	7.3e-16	2.6e-13	ZNF641
ENSG00000198093	0.741	2.6e-06	1.6e-04	ZNF649
ENSG00000160229	1.311	2.8e-04	0.006	ZNF66
ENSG00000144792	0.762	5.1e-04	0.009	ZNF660
ENSG00000188295	1.363	0.002	0.021	ZNF669
ENSG00000251192	1.496	2.3e-07	1.9e-05	ZNF674
ENSG00000197372	1.036	1.1e-04	0.003	ZNF675
ENSG00000185730	0.904	3.4e-04	0.007	ZNF696
ENSG00000143067	1.432	6.7e-21	4.8e-18	ZNF697
ENSG00000182141	0.686	0.005	0.045	ZNF708
ENSG00000227124	-0.781	3.0e-04	0.006	ZNF717
ENSG00000169951	0.603	0.002	0.027	ZNF764
ENSG00000197128	0.765	9.8e-04	0.015	ZNF772
ENSG00000152439	1.041	1.3e-10	2.1e-08	ZNF773
ENSG00000152443	0.834	7.6e-08	7.1e-06	ZNF776
ENSG00000198482	1.02	0.002	0.023	ZNF808
ENSG00000197608	0.874	2.2e-05	8.8e-04	ZNF841
ENSG00000223547	2.423	2.0e-04	0.005	ZNF844
ENSG00000234284	0.726	0.005	0.045	ZNF879
ENSG00000146757	0.666	0.005	0.046	ZNF92
ENSG00000158691	1.015	1.8e-09	2.4e-07	ZSCAN12
ENSG00000176371	0.606	1.4e-04	0.004	ZSCAN2
ENSG00000121903	1.034	4.3e-04	0.008	ZSCAN20
ENSG00000140265	0.661	4.2e-05	0.001	ZSCAN29
ENSG00000131848	-0.86	0.005	0.045	ZSCAN5A
ENSG00000198455	0.711	1.1e-05	4.9e-04	ZXDB

## Sheet: C6 TPC vs C6 DMSO
Transcript.ID	log2FoldChange	pvalue	padj	Symbol
ENSG00000156140	-0.964	5.2e-04	0.019	ADAMTS3
ENSG00000117114	-0.606	8.7e-05	0.005	ADGRL2
ENSG00000150471	-1.128	1.7e-04	0.008	ADGRL3
ENSG00000144218	-0.837	5.2e-04	0.019	AFF3
ENSG00000157985	-0.906	2.6e-06	3.0e-04	AGAP1
ENSG00000117020	-0.783	8.8e-08	1.7e-05	AKT3
ENSG00000145362	-0.698	7.7e-04	0.025	ANK2
ENSG00000011426	-0.702	2.1e-06	2.5e-04	ANLN
ENSG00000137135	-0.838	3.4e-05	0.002	ARHGEF39
ENSG00000049618	-0.906	9.8e-12	4.7e-09	ARID1B
ENSG00000196843	0.737	3.9e-04	0.015	ARID5A
ENSG00000185305	-0.919	8.0e-06	7.3e-04	ARL15
ENSG00000113369	0.64	0.001	0.037	ARRDC3
ENSG00000153317	-0.651	1.6e-04	0.008	ASAP1
ENSG00000066279	-0.887	2.7e-05	0.002	ASPM
ENSG00000162772	1.389	5.2e-82	7.4e-78	ATF3
ENSG00000152348	-1.163	3.5e-04	0.014	ATG10
ENSG00000124788	-0.797	1.0e-05	9.0e-04	ATXN1
ENSG00000087586	-1.278	1.6e-33	3.7e-30	AURKA
ENSG00000123636	-0.622	0.001	0.031	BAZ2B
ENSG00000114439	-0.599	4.7e-04	0.017	BBX
ENSG00000023445	1.128	6.6e-06	6.6e-04	BIRC3
ENSG00000115760	-0.711	4.6e-04	0.017	BIRC6
ENSG00000138696	-0.89	2.2e-04	0.01	BMPR1B
ENSG00000183826	-0.815	2.8e-05	0.002	BTBD9
ENSG00000169679	-1.042	2.1e-16	1.8e-13	BUB1
ENSG00000156970	-0.845	1.0e-11	4.8e-09	BUB1B
ENSG00000187479	1.15	1.8e-07	2.9e-05	C11orf96
ENSG00000167747	0.662	0.002	0.05	C19orf48
ENSG00000153956	-0.759	9.5e-04	0.028	CACNA2D1
ENSG00000067191	0.859	1.5e-04	0.007	CACNB1
ENSG00000183049	-0.83	2.9e-04	0.012	CAMK1D
ENSG00000149260	0.849	0.001	0.037	CAPN5
ENSG00000079691	-0.716	1.0e-04	0.005	CARMIL1
ENSG00000147044	-0.701	7.8e-06	7.2e-04	CASK
ENSG00000164989	-1.232	0.002	0.049	CCDC171
ENSG00000122483	-0.865	5.8e-05	0.003	CCDC18
ENSG00000115009	2.061	7.0e-13	3.9e-10	CCL20
ENSG00000133101	-0.695	5.4e-04	0.019	CCNA1
ENSG00000145386	-0.689	5.6e-08	1.2e-05	CCNA2
ENSG00000134057	-0.805	2.4e-19	2.5e-16	CCNB1
ENSG00000162063	-0.788	3.1e-08	6.9e-06	CCNF
ENSG00000138764	-0.725	1.0e-04	0.005	CCNG2
ENSG00000110848	2.978	1.0e-04	0.005	CD69
ENSG00000112149	0.872	2.1e-15	1.5e-12	CD83
ENSG00000117399	-0.895	8.4e-12	4.1e-09	CDC20
ENSG00000143776	-0.633	3.6e-04	0.014	CDC42BPA
ENSG00000184661	-0.629	2.2e-05	0.002	CDCA2
ENSG00000111665	-0.837	2.1e-09	6.5e-07	CDCA3
ENSG00000058091	-1.07	9.1e-06	8.3e-04	CDK14
ENSG00000155111	-0.679	4.1e-07	6.1e-05	CDK19
ENSG00000145996	-0.941	6.0e-06	6.1e-04	CDKAL1
ENSG00000168564	0.68	1.8e-06	2.3e-04	CDKN2AIP
ENSG00000167513	0.797	1.1e-04	0.006	CDT1
ENSG00000048740	-0.77	2.4e-05	0.002	CELF2
ENSG00000115163	-1.496	2.2e-14	1.4e-11	CENPA
ENSG00000138778	-1.235	4.1e-07	6.1e-05	CENPE
ENSG00000117724	-0.884	7.1e-07	1.0e-04	CENPF
ENSG00000154240	-0.706	1.4e-04	0.007	CEP112
ENSG00000100629	-0.68	8.2e-05	0.004	CEP128
ENSG00000128965	1.226	7.1e-04	0.024	CHAC1
ENSG00000169607	-0.668	7.5e-05	0.004	CKAP2L
ENSG00000131797	0.652	3.4e-04	0.014	CLUHP3
ENSG00000164597	-0.817	8.2e-08	1.6e-05	COG5
ENSG00000188517	-0.733	0.001	0.033	COL25A1
ENSG00000143207	-0.664	7.7e-06	7.1e-04	COP1
ENSG00000144655	0.597	5.7e-05	0.003	CSRNP1
ENSG00000134030	-0.642	0.001	0.038	CTIF
ENSG00000163739	1.79	6.5e-04	0.022	CXCL1
ENSG00000169245	2.745	3.0e-04	0.013	CXCL10
ENSG00000081041	4.264	2.6e-10	8.7e-08	CXCL2
ENSG00000163734	2.952	3.0e-05	0.002	CXCL3
ENSG00000169429	3.436	1.2e-48	5.7e-45	CXCL8
ENSG00000154832	0.592	0.001	0.036	CXXC1
ENSG00000196730	-0.615	1.9e-04	0.008	DAPK1
ENSG00000175197	0.667	7.9e-05	0.004	DDIT3
ENSG00000178105	-0.746	7.2e-06	6.9e-04	DDX10
ENSG00000024526	-0.863	1.1e-05	0.001	DEPDC1
ENSG00000035499	-0.738	7.5e-06	7.1e-04	DEPDC1B
ENSG00000147202	-0.696	3.4e-04	0.014	DIAPH2
ENSG00000139734	-1.084	1.9e-11	8.7e-09	DIAPH3
ENSG00000075711	-0.658	2.0e-06	2.4e-04	DLG1
ENSG00000126787	-0.925	4.4e-09	1.2e-06	DLGAP5
ENSG00000150760	-0.703	9.4e-08	1.8e-05	DOCK1
ENSG00000088538	-0.825	3.4e-05	0.002	DOCK3
ENSG00000120129	0.841	8.8e-20	1.0e-16	DUSP1
ENSG00000138166	0.681	2.0e-05	0.002	DUSP5
ENSG00000139318	0.823	0.001	0.03	DUSP6
ENSG00000184545	0.79	6.0e-04	0.021	DUSP8
ENSG00000007968	0.657	3.4e-07	5.1e-05	E2F2
ENSG00000114346	-0.885	1.9e-07	3.0e-05	ECT2
ENSG00000169242	0.777	6.6e-05	0.004	EFNA1
ENSG00000184349	-0.791	6.2e-04	0.021	EFNA5
ENSG00000120738	0.949	2.0e-07	3.1e-05	EGR1
ENSG00000075151	-0.848	1.3e-12	6.9e-10	EIF4G3
ENSG00000120658	-1.223	2.3e-04	0.01	ENOX1
ENSG00000165675	-0.612	3.5e-04	0.014	ENOX2
ENSG00000129595	-0.794	8.1e-04	0.025	EPB41L4A
ENSG00000154928	-1.118	9.7e-08	1.8e-05	EPHB1
ENSG00000082805	-1.047	1.3e-07	2.3e-05	ERC1
ENSG00000131558	-0.641	6.7e-06	6.7e-04	EXOC4
ENSG00000144036	-0.785	2.9e-05	0.002	EXOC6B
ENSG00000182197	-0.618	8.8e-07	1.2e-04	EXT1
ENSG00000112319	-0.85	2.5e-06	3.0e-04	EYA4
ENSG00000185104	-0.64	7.8e-11	3.0e-08	FAF1
ENSG00000188610	-1.515	3.8e-08	8.4e-06	FAM72B
ENSG00000215784	-1.251	0.002	0.04	FAM72D
ENSG00000101447	-0.689	1.3e-07	2.3e-05	FAM83D
ENSG00000157827	-0.836	2.8e-05	0.002	FMNL2
ENSG00000075420	-0.724	1.8e-04	0.008	FNDC3B
ENSG00000125740	1.017	7.3e-04	0.024	FOSB
ENSG00000175592	0.943	2.1e-05	0.002	FOSL1
ENSG00000128573	-1.367	1.5e-05	0.001	FOXP2
ENSG00000140718	-0.641	2.0e-05	0.002	FTO
ENSG00000033170	-0.828	6.5e-04	0.022	FUT8
ENSG00000092140	-0.827	1.3e-04	0.006	G2E3
ENSG00000128683	0.835	0.002	0.041	GAD1
ENSG00000116717	1.083	3.4e-22	5.4e-19	GADD45A
ENSG00000099860	0.708	1.3e-07	2.3e-05	GADD45B
ENSG00000130222	1.376	4.9e-04	0.018	GADD45G
ENSG00000139354	-0.763	7.8e-05	0.004	GAS2L3
ENSG00000074047	-0.677	0.002	0.04	GLI2
ENSG00000106571	-0.64	4.3e-06	4.6e-04	GLI3
ENSG00000107249	-1.052	2.5e-05	0.002	GLIS3
ENSG00000156052	-0.665	1.1e-04	0.006	GNAQ
ENSG00000120370	0.669	3.7e-04	0.015	GORAB
ENSG00000171723	-0.784	5.4e-06	5.6e-04	GPHN
ENSG00000121957	-0.881	3.6e-09	9.9e-07	GPSM2
ENSG00000155974	-1.065	6.4e-05	0.004	GRIP1
ENSG00000198873	-0.65	6.4e-04	0.022	GRK5
ENSG00000164284	0.604	1.2e-04	0.006	GRPEL2
ENSG00000173805	0.705	4.1e-04	0.016	HAP1
ENSG00000206337	2.082	0.001	0.035	HCP5
ENSG00000127311	0.684	4.0e-04	0.015	HELB
ENSG00000130589	0.983	8.3e-04	0.026	HELZ2
ENSG00000152804	0.719	0.002	0.047	HHEX
ENSG00000072571	-1.119	2.4e-09	7.0e-07	HMMR
ENSG00000284024	0.597	2.6e-05	0.002	HSPA14
ENSG00000090339	1.187	5.1e-05	0.003	ICAM1
ENSG00000160888	0.793	1.2e-04	0.006	IER2
ENSG00000137331	1.389	2.5e-35	7.1e-32	IER3
ENSG00000165359	0.729	3.7e-04	0.015	INTS6L
ENSG00000125347	1.053	1.6e-10	6.2e-08	IRF1
ENSG00000123104	-0.689	4.7e-04	0.018	ITPR2
ENSG00000148841	0.696	2.0e-05	0.002	ITPRIP
ENSG00000008083	-0.706	1.5e-09	4.8e-07	JARID2
ENSG00000153814	-0.819	1.1e-04	0.006	JAZF1
ENSG00000177606	0.905	1.6e-15	1.2e-12	JUN
ENSG00000171223	1.344	1.4e-09	4.5e-07	JUNB
ENSG00000130522	0.915	5.5e-04	0.02	JUND
ENSG00000114166	-0.616	8.2e-04	0.026	KAT2B
ENSG00000131398	0.754	3.2e-04	0.013	KCNC3
ENSG00000185760	-1.187	1.2e-07	2.2e-05	KCNQ5
ENSG00000132510	0.763	8.5e-04	0.026	KDM6B
ENSG00000135709	0.689	0.002	0.042	KIAA0513
ENSG00000118193	-0.754	3.3e-04	0.014	KIF14
ENSG00000121621	-0.617	0.001	0.038	KIF18A
ENSG00000112984	-1.06	4.4e-23	9.0e-20	KIF20A
ENSG00000138182	-0.703	9.2e-04	0.028	KIF20B
ENSG00000090889	-0.698	4.0e-18	3.5e-15	KIF4A
ENSG00000118922	-1.001	6.9e-06	6.8e-04	KLF12
ENSG00000114648	0.631	9.8e-07	1.3e-04	KLHL18
ENSG00000128944	-0.726	5.4e-11	2.2e-08	KNSTRN
ENSG00000182481	-0.607	1.2e-19	1.4e-16	KPNA2
ENSG00000133424	-1.033	4.0e-06	4.4e-04	LARGE1
ENSG00000168675	-1.02	3.7e-04	0.015	LDLRAD4
ENSG00000128342	0.913	1.1e-06	1.4e-04	LIF
ENSG00000136153	-0.635	1.3e-05	0.001	LMO7
ENSG00000145012	-1.1	1.9e-06	2.3e-04	LPP
ENSG00000088899	0.641	0.001	0.032	LZTS3
ENSG00000178573	0.75	0.001	0.03	MAF
ENSG00000185022	1.18	1.7e-10	6.4e-08	MAFF
ENSG00000081026	-0.712	2.0e-05	0.002	MAGI3
ENSG00000247626	0.767	1.1e-04	0.006	MARS2
ENSG00000152601	-0.592	1.4e-04	0.007	MBNL1
ENSG00000123066	-0.841	5.4e-06	5.6e-04	MED13L
ENSG00000101871	-0.808	1.6e-05	0.001	MID1
ENSG00000148773	-0.646	4.9e-06	5.1e-04	MKI67
ENSG00000144821	-1.261	0.001	0.036	MYH15
ENSG00000066933	-0.619	4.0e-04	0.015	MYO9A
ENSG00000172915	-1.055	3.9e-04	0.015	NBEA
ENSG00000176771	-1.377	0.002	0.046	NCKAP5
ENSG00000080986	-0.633	4.3e-05	0.003	NDC80
ENSG00000078114	-0.703	6.3e-04	0.022	NEBL
ENSG00000143217	0.656	1.4e-06	1.8e-04	NECTIN4
ENSG00000111859	1.17	8.3e-09	2.1e-06	NEDD9
ENSG00000196712	-0.669	4.1e-04	0.016	NF1
ENSG00000162599	-0.823	0.002	0.041	NFIA
ENSG00000077150	1.029	1.6e-12	7.9e-10	NFKB2
ENSG00000100906	1.479	1.8e-38	6.3e-35	NFKBIA
ENSG00000164190	-0.64	7.3e-05	0.004	NIPBL
ENSG00000167034	0.603	3.5e-04	0.014	NKX3-1
ENSG00000143156	-0.632	6.9e-04	0.023	NME7
ENSG00000173614	0.966	1.2e-04	0.006	NMNAT1
ENSG00000151014	0.618	0.002	0.049	NOCT
ENSG00000025434	0.882	0.001	0.034	NR1H3
ENSG00000169860	0.721	0.002	0.05	P2RY1
ENSG00000148498	-0.823	9.3e-16	7.3e-13	PARD3
ENSG00000116117	-0.701	0.001	0.03	PARD3B
ENSG00000152270	-0.652	5.9e-04	0.021	PDE3B
ENSG00000145431	-0.722	2.3e-04	0.01	PDGFC
ENSG00000121892	-0.601	3.1e-05	0.002	PDS5A
ENSG00000083535	-0.658	0.001	0.031	PIBF1
ENSG00000140451	-2.439	2.4e-09	7.0e-07	PIF1
ENSG00000129195	-0.754	7.7e-05	0.004	PIMREG
ENSG00000122861	1.177	7.4e-09	1.9e-06	PLAU
ENSG00000182621	-1.122	2.1e-09	6.5e-07	PLCB1
ENSG00000138193	-0.718	6.6e-05	0.004	PLCE1
ENSG00000166851	-1.356	7.6e-20	9.8e-17	PLK1
ENSG00000087074	1.013	1.8e-21	2.5e-18	PPP1R15A
ENSG00000138814	-0.66	3.0e-05	0.002	PPP3CA
ENSG00000146143	-0.696	3.3e-05	0.002	PRIM2
ENSG00000154229	-0.677	1.4e-05	0.001	PRKCA
ENSG00000185532	-0.829	0.002	0.042	PRKG1
ENSG00000156011	-0.966	9.1e-06	8.3e-04	PSD3
ENSG00000134222	-1.345	2.0e-10	7.1e-08	PSRC1
ENSG00000169398	-0.781	2.2e-11	9.5e-09	PTK2
ENSG00000153707	-0.945	1.4e-04	0.007	PTPRD
ENSG00000144724	-0.916	5.4e-06	5.6e-04	PTPRG
ENSG00000152894	-0.904	4.2e-07	6.3e-05	PTPRK
ENSG00000173482	-0.68	1.6e-04	0.008	PTPRM
ENSG00000163661	2.059	2.2e-22	3.8e-19	PTX3
ENSG00000104856	1.544	1.8e-13	1.1e-10	RELB
ENSG00000143878	0.67	4.4e-11	1.8e-08	RHOB
ENSG00000172602	1.042	1.5e-06	1.9e-04	RND1
ENSG00000170153	-0.702	9.3e-04	0.028	RNF150
ENSG00000169855	-0.84	4.4e-08	9.5e-06	ROBO1
ENSG00000185483	-1.029	1.7e-06	2.1e-04	ROR1
ENSG00000141564	-0.609	0.001	0.036	RPTOR
ENSG00000165526	0.617	0.002	0.042	RPUSD4
ENSG00000174891	-0.726	2.8e-06	3.2e-04	RSRC1
ENSG00000133812	-0.912	1.9e-07	3.1e-05	SBF2
ENSG00000124145	0.665	1.7e-14	1.1e-11	SDC4
ENSG00000155542	0.859	0.002	0.042	SETD9
ENSG00000198879	-0.634	1.0e-04	0.005	SFMBT2
ENSG00000163535	-1.033	5.6e-06	5.7e-04	SGO2
ENSG00000172985	-0.968	6.2e-05	0.004	SH3RF3
ENSG00000162105	-0.994	2.3e-04	0.01	SHANK2
ENSG00000197555	-0.695	7.5e-04	0.024	SIPA1L1
ENSG00000137266	-0.625	6.0e-05	0.004	SLC22A23
ENSG00000133195	-0.675	2.5e-05	0.002	SLC39A11
ENSG00000145147	-0.804	7.6e-07	1.1e-04	SLIT2
ENSG00000048471	-0.783	0.001	0.039	SNX29
ENSG00000125398	0.605	4.5e-04	0.017	SOX9
ENSG00000145687	-0.809	3.5e-06	3.9e-04	SSBP2
ENSG00000118007	-0.706	7.3e-05	0.004	STAG1
ENSG00000104375	-0.656	0.002	0.042	STK3
ENSG00000054654	-0.705	0.002	0.048	SYNE2
ENSG00000170921	-0.662	0.002	0.044	TANC2
ENSG00000231925	0.643	1.8e-05	0.001	TAPBP
ENSG00000089123	-0.696	6.0e-04	0.021	TASP1
ENSG00000109680	-0.967	5.1e-04	0.019	TBC1D19
ENSG00000101849	-0.608	1.1e-04	0.006	TBL1X
ENSG00000140262	-0.799	9.4e-07	1.3e-04	TCF12
ENSG00000176907	1.302	1.5e-07	2.5e-05	TCIM
ENSG00000187079	-0.644	9.3e-04	0.028	TEAD1
ENSG00000087510	0.69	2.5e-06	3.0e-04	TFAP2C
ENSG00000151090	-1.088	2.6e-04	0.011	THRB
ENSG00000187720	-0.693	1.3e-04	0.006	THSD4
ENSG00000127666	0.885	4.6e-05	0.003	TICAM1
ENSG00000145365	0.742	4.5e-06	4.7e-04	TIFA
ENSG00000173825	1.358	4.0e-04	0.015	TIGD3
ENSG00000139173	-0.619	0.001	0.037	TMEM117
ENSG00000179104	-1.311	8.6e-04	0.026	TMTC2
ENSG00000232810	2.294	5.6e-05	0.003	TNF
ENSG00000118503	2.585	1.1e-77	8.0e-74	TNFAIP3
ENSG00000185361	-0.763	2.3e-05	0.002	TNFAIP8L1
ENSG00000049249	1.686	2.9e-18	2.7e-15	TNFRSF9
ENSG00000125657	0.716	0.002	0.041	TNFSF9
ENSG00000154310	-0.798	3.6e-08	8.0e-06	TNIK
ENSG00000131747	-0.753	3.0e-08	6.9e-06	TOP2A
ENSG00000088325	-0.748	7.1e-13	3.9e-10	TPX2
ENSG00000076604	0.622	6.0e-04	0.021	TRAF4
ENSG00000132481	0.748	0.002	0.041	TRIM47
ENSG00000038382	-0.815	1.2e-05	0.001	TRIO
ENSG00000182463	-1.129	7.4e-08	1.5e-05	TSHZ2
ENSG00000100154	-0.944	3.0e-06	3.4e-04	TTC28
ENSG00000112742	-0.673	2.1e-06	2.6e-04	TTK
ENSG00000175063	-0.785	3.0e-08	6.9e-06	UBE2C
ENSG00000115464	-0.728	1.1e-04	0.006	USP34
ENSG00000111962	-0.746	2.0e-05	0.002	UST
ENSG00000168140	0.98	1.7e-04	0.008	VASN
ENSG00000204859	0.883	3.1e-05	0.002	ZBTB48
ENSG00000168826	1.039	6.7e-04	0.023	ZBTB49
ENSG00000141664	-0.618	8.7e-04	0.026	ZCCHC2
ENSG00000156639	-0.6	1.5e-06	1.9e-04	ZFAND3
ENSG00000140836	-0.634	6.9e-05	0.004	ZFHX3
ENSG00000132950	0.615	1.2e-04	0.006	ZMYM5
ENSG00000204920	0.659	1.3e-05	0.001	ZNF155
ENSG00000159885	0.88	6.9e-05	0.004	ZNF222
ENSG00000215421	-0.835	7.5e-04	0.024	ZNF407
ENSG00000175213	0.659	0.001	0.038	ZNF408
ENSG00000197714	1.294	3.2e-04	0.013	ZNF460
ENSG00000265763	0.73	0.002	0.048	ZNF488
ENSG00000143067	0.805	1.1e-07	1.9e-05	ZNF697
ENSG00000152439	0.646	3.6e-05	0.002	ZNF773

## Sheet: G6 TPC vs G6 DMSO
Transcript.ID	log2FoldChange	pvalue	padj	Symbol
ENSG00000205002	0.902	0.004	0.045	AARD
ENSG00000125257	-0.753	2.1e-06	1.1e-04	ABCC4
ENSG00000106077	0.627	2.8e-04	0.006	ABHD11
ENSG00000154734	-0.656	4.4e-16	2.4e-13	ADAMTS1
ENSG00000148700	-0.601	8.9e-05	0.002	ADD3
ENSG00000117114	-0.853	4.2e-08	3.6e-06	ADGRL2
ENSG00000150471	-1.111	0.002	0.024	ADGRL3
ENSG00000156110	-0.813	3.7e-07	2.5e-05	ADK
ENSG00000155966	-0.956	2.7e-04	0.006	AFF2
ENSG00000144218	-1.002	4.3e-05	0.001	AFF3
ENSG00000157985	-1.376	5.0e-13	1.6e-10	AGAP1
ENSG00000018510	-0.652	3.0e-05	0.001	AGPS
ENSG00000170776	-0.908	8.2e-07	4.7e-05	AKAP13
ENSG00000151320	-1.32	0.005	0.048	AKAP6
ENSG00000117020	-0.946	1.1e-10	1.8e-08	AKT3
ENSG00000151150	-0.783	5.9e-07	3.6e-05	ANK3
ENSG00000167522	-0.636	2.0e-14	7.8e-12	ANKRD11
ENSG00000132466	-0.597	6.7e-06	2.8e-04	ANKRD17
ENSG00000206560	-0.67	8.5e-06	3.4e-04	ANKRD28
ENSG00000011426	-0.75	4.0e-07	2.6e-05	ANLN
ENSG00000177119	-0.602	1.4e-04	0.003	ANO6
ENSG00000071205	-0.741	4.5e-07	2.9e-05	ARHGAP10
ENSG00000107863	-0.64	9.9e-06	3.9e-04	ARHGAP21
ENSG00000196914	-0.627	9.1e-05	0.002	ARHGEF12
ENSG00000137135	-0.837	6.6e-06	2.8e-04	ARHGEF39
ENSG00000049618	-1.14	2.6e-17	1.8e-14	ARID1B
ENSG00000196843	0.599	0.003	0.038	ARID5A
ENSG00000185305	-0.953	4.7e-06	2.1e-04	ARL15
ENSG00000184867	0.626	9.6e-04	0.015	ARMCX2
ENSG00000153317	-1.029	2.3e-09	2.6e-07	ASAP1
ENSG00000112249	-0.736	8.3e-06	3.4e-04	ASCC3
ENSG00000066279	-0.8	1.5e-04	0.004	ASPM
ENSG00000107669	-0.708	3.9e-06	1.8e-04	ATE1
ENSG00000162772	1.153	1.7e-59	1.2e-55	ATF3
ENSG00000118217	-0.725	4.6e-11	8.6e-09	ATF6
ENSG00000152348	-0.921	0.004	0.042	ATG10
ENSG00000168010	0.794	1.8e-04	0.004	ATG16L2
ENSG00000101974	-0.657	1.4e-04	0.003	ATP11C
ENSG00000085224	-0.715	1.4e-04	0.003	ATRX
ENSG00000124788	-0.875	1.2e-06	6.5e-05	ATXN1
ENSG00000087586	-0.868	5.9e-18	5.0e-15	AURKA
ENSG00000158019	-0.846	9.7e-05	0.003	BABAM2
ENSG00000112182	-0.932	9.9e-10	1.3e-07	BACH2
ENSG00000123636	-0.909	1.7e-06	9.0e-05	BAZ2B
ENSG00000122507	-0.796	2.4e-04	0.005	BBS9
ENSG00000114439	-0.943	3.8e-08	3.3e-06	BBX
ENSG00000141376	-0.895	1.1e-09	1.4e-07	BCAS3
ENSG00000069399	0.909	0.001	0.017	BCL3
ENSG00000122870	-0.679	0.001	0.016	BICC1
ENSG00000023445	1.084	7.3e-06	3.0e-04	BIRC3
ENSG00000115760	-0.763	1.7e-04	0.004	BIRC6
ENSG00000107779	-0.793	8.1e-09	8.1e-07	BMPR1A
ENSG00000138696	-1.067	8.8e-06	3.5e-04	BMPR1B
ENSG00000204217	-0.672	5.2e-04	0.009	BMPR2
ENSG00000157764	-0.627	0.001	0.017	BRAF
ENSG00000151136	-0.688	2.8e-04	0.006	BTBD11
ENSG00000183826	-1.112	1.1e-08	1.1e-06	BTBD9
ENSG00000166167	-0.654	2.3e-07	1.7e-05	BTRC
ENSG00000169679	-1.054	6.8e-17	4.4e-14	BUB1
ENSG00000156970	-0.783	2.6e-10	4.1e-08	BUB1B
ENSG00000187479	1.282	2.7e-09	3.0e-07	C11orf96
ENSG00000186073	-0.636	0.003	0.033	C15orf41
ENSG00000167747	0.679	0.002	0.021	C19orf48
ENSG00000158966	-0.619	5.9e-05	0.002	CACHD1
ENSG00000153956	-1.283	8.7e-08	7.1e-06	CACNA2D1
ENSG00000157445	-0.92	1.7e-04	0.004	CACNA2D3
ENSG00000182985	-0.695	3.4e-15	1.5e-12	CADM1
ENSG00000081803	-0.985	0.001	0.02	CADPS2
ENSG00000183049	-0.862	2.3e-04	0.005	CAMK1D
ENSG00000145349	-0.822	1.3e-08	1.2e-06	CAMK2D
ENSG00000162545	0.66	7.5e-04	0.012	CAMK2N1
ENSG00000079691	-0.711	1.7e-04	0.004	CARMIL1
ENSG00000166734	-0.63	5.9e-05	0.002	CASC4
ENSG00000147044	-1.092	4.6e-12	1.2e-09	CASK
ENSG00000183287	-0.734	1.6e-06	8.4e-05	CCBE1
ENSG00000253276	0.594	1.0e-03	0.015	CCDC71L
ENSG00000115009	2.916	1.9e-19	1.9e-16	CCL20
ENSG00000145386	-0.632	5.3e-07	3.3e-05	CCNA2
ENSG00000134057	-0.642	3.1e-13	1.0e-10	CCNB1
ENSG00000138764	-0.606	8.4e-04	0.014	CCNG2
ENSG00000108100	-0.649	2.6e-12	6.8e-10	CCNY
ENSG00000110848	3.04	1.5e-09	1.8e-07	CD69
ENSG00000125726	0.666	0.005	0.05	CD70
ENSG00000112149	1.235	2.1e-29	3.5e-26	CD83
ENSG00000117399	-0.666	2.5e-07	1.7e-05	CDC20
ENSG00000004897	-0.626	4.0e-05	0.001	CDC27
ENSG00000143776	-0.983	3.0e-08	2.7e-06	CDC42BPA
ENSG00000058091	-1.607	5.3e-11	9.8e-09	CDK14
ENSG00000136861	-0.796	1.3e-17	9.6e-15	CDK5RAP2
ENSG00000105810	-0.651	4.0e-04	0.008	CDK6
ENSG00000145996	-1.004	1.5e-06	8.0e-05	CDKAL1
ENSG00000167513	0.649	0.002	0.021	CDT1
ENSG00000115163	-0.836	7.1e-06	3.0e-04	CENPA
ENSG00000138778	-1.141	2.7e-06	1.3e-04	CENPE
ENSG00000117724	-0.908	3.4e-07	2.3e-05	CENPF
ENSG00000188312	-0.736	5.7e-06	2.5e-04	CENPP
ENSG00000154240	-0.972	1.8e-07	1.3e-05	CEP112
ENSG00000100629	-0.673	8.4e-05	0.002	CEP128
ENSG00000172292	-0.696	3.7e-05	0.001	CERS6
ENSG00000175040	1.071	9.8e-05	0.003	CHST2
ENSG00000122966	-0.633	5.0e-08	4.2e-06	CIT
ENSG00000175216	-0.685	2.8e-10	4.2e-08	CKAP5
ENSG00000074054	-0.77	4.3e-07	2.8e-05	CLASP1
ENSG00000131797	1.053	4.6e-09	4.8e-07	CLUHP3
ENSG00000108797	0.891	0.003	0.033	CNTNAP1
ENSG00000164597	-0.824	9.3e-08	7.3e-06	COG5
ENSG00000188517	-0.856	1.2e-04	0.003	COL25A1
ENSG00000143207	-0.606	4.3e-05	0.001	COP1
ENSG00000150938	-0.625	1.2e-04	0.003	CRIM1
ENSG00000147408	-1.101	9.4e-04	0.015	CSGALNACT1
ENSG00000134030	-0.679	4.6e-04	0.009	CTIF
ENSG00000257923	-0.624	1.1e-09	1.4e-07	CUX1
ENSG00000163739	3.608	6.5e-16	3.4e-13	CXCL1
ENSG00000081041	1.725	5.6e-06	2.4e-04	CXCL2
ENSG00000163734	3.421	3.8e-11	7.4e-09	CXCL3
ENSG00000169429	3.35	1.6e-50	5.3e-47	CXCL8
ENSG00000178105	-0.611	1.8e-04	0.004	DDX10
ENSG00000119522	-0.959	5.6e-07	3.4e-05	DENND1A
ENSG00000170456	-0.975	4.4e-11	8.4e-09	DENND5B
ENSG00000024526	-0.781	6.6e-05	0.002	DEPDC1
ENSG00000035499	-0.777	1.8e-06	9.5e-05	DEPDC1B
ENSG00000100867	-0.614	2.3e-06	1.1e-04	DHRS2
ENSG00000169084	-0.894	6.0e-04	0.011	DHRSX
ENSG00000147202	-1.224	3.3e-10	4.8e-08	DIAPH2
ENSG00000139734	-1.239	3.2e-14	1.2e-11	DIAPH3
ENSG00000066084	-0.644	0.002	0.021	DIP2B
ENSG00000151240	-0.776	5.3e-07	3.3e-05	DIP2C
ENSG00000154511	-0.81	1.9e-05	6.9e-04	DIPK1A
ENSG00000075711	-0.899	7.1e-11	1.2e-08	DLG1
ENSG00000126787	-0.977	4.7e-10	6.5e-08	DLGAP5
ENSG00000197959	-0.848	0.004	0.042	DNM3
ENSG00000150760	-0.998	3.4e-14	1.3e-11	DOCK1
ENSG00000088538	-1.107	2.3e-08	2.1e-06	DOCK3
ENSG00000088387	-0.77	1.5e-04	0.004	DOCK9
ENSG00000115325	0.633	0.004	0.046	DOK1
ENSG00000188641	-1.036	4.8e-06	2.1e-04	DPYD
ENSG00000151914	-0.873	7.5e-05	0.002	DST
ENSG00000134769	-0.827	6.6e-07	4.0e-05	DTNA
ENSG00000120129	0.717	2.6e-16	1.5e-13	DUSP1
ENSG00000184545	0.931	3.5e-05	0.001	DUSP8
ENSG00000187240	-0.646	5.0e-04	0.009	DYNC2H1
ENSG00000114346	-0.767	6.0e-06	2.6e-04	ECT2
ENSG00000169242	0.864	1.5e-06	8.1e-05	EFNA1
ENSG00000184349	-1.166	3.7e-07	2.5e-05	EFNA5
ENSG00000120738	0.844	4.4e-06	1.9e-04	EGR1
ENSG00000115504	-0.853	2.5e-07	1.7e-05	EHBP1
ENSG00000151247	-0.625	5.1e-05	0.002	EIF4E
ENSG00000075151	-1.142	1.2e-21	1.5e-18	EIF4G3
ENSG00000120658	-1.204	4.3e-04	0.008	ENOX1
ENSG00000165675	-0.767	6.0e-06	2.6e-04	ENOX2
ENSG00000154928	-1.104	5.8e-08	4.8e-06	EPHB1
ENSG00000085832	-0.627	3.0e-05	0.001	EPS15
ENSG00000112851	-0.627	8.9e-04	0.014	ERBIN
ENSG00000082805	-1.322	3.2e-11	6.4e-09	ERC1
ENSG00000067208	-0.755	0.004	0.041	EVI5
ENSG00000131558	-0.988	9.8e-12	2.2e-09	EXOC4
ENSG00000138190	-0.707	1.1e-05	4.4e-04	EXOC6
ENSG00000144036	-1.253	5.7e-11	1.0e-08	EXOC6B
ENSG00000182197	-1.068	1.4e-17	9.7e-15	EXT1
ENSG00000064655	-0.65	1.1e-04	0.003	EYA2
ENSG00000112319	-0.764	2.5e-05	8.7e-04	EYA4
ENSG00000117525	1.064	2.7e-04	0.006	F3
ENSG00000185104	-1.067	8.2e-28	1.2e-24	FAF1
ENSG00000113391	-0.88	2.5e-05	8.7e-04	FAM172A
ENSG00000185112	0.596	0.001	0.02	FAM43A
ENSG00000188610	-1.311	6.9e-07	4.1e-05	FAM72B
ENSG00000158169	-0.613	1.2e-07	9.5e-06	FANCC
ENSG00000165323	-0.955	1.4e-04	0.003	FAT3
ENSG00000145743	-0.929	5.1e-05	0.002	FBXL17
ENSG00000214050	1.032	0.003	0.035	FBXO16
ENSG00000072803	-0.672	4.5e-08	3.8e-06	FBXW11
ENSG00000151422	-1.026	4.4e-06	2.0e-04	FER
ENSG00000129682	-0.736	3.5e-05	0.001	FGF13
ENSG00000157827	-0.838	2.7e-05	9.4e-04	FMNL2
ENSG00000075420	-1.181	9.4e-10	1.3e-07	FNDC3B
ENSG00000188352	-0.675	2.3e-06	1.1e-04	FOCAD
ENSG00000175592	0.603	0.004	0.041	FOSL1
ENSG00000053254	-0.834	3.1e-07	2.2e-05	FOXN3
ENSG00000128573	-1.302	8.9e-05	0.002	FOXP2
ENSG00000164379	0.9	0.002	0.029	FOXQ1
ENSG00000171877	-0.874	2.1e-04	0.005	FRMD5
ENSG00000140718	-1.022	7.0e-12	1.7e-09	FTO
ENSG00000033170	-0.729	0.003	0.032	FUT8
ENSG00000010810	-0.649	4.6e-11	8.6e-09	FYN
ENSG00000177283	0.723	4.1e-05	0.001	FZD8
ENSG00000092140	-0.756	4.1e-04	0.008	G2E3
ENSG00000268089	0.593	1.3e-05	5.0e-04	GABRQ
ENSG00000116717	0.781	1.4e-12	3.9e-10	GADD45A
ENSG00000141441	-0.806	1.5e-04	0.004	GAREM1
ENSG00000139354	-0.704	2.2e-04	0.005	GAS2L3
ENSG00000074047	-0.705	1.0e-03	0.015	GLI2
ENSG00000106571	-0.843	5.0e-09	5.2e-07	GLI3
ENSG00000107249	-0.963	1.5e-04	0.004	GLIS3
ENSG00000141404	-0.639	3.1e-04	0.006	GNAL
ENSG00000156052	-0.965	2.4e-08	2.2e-06	GNAQ
ENSG00000172380	-0.726	6.8e-05	0.002	GNG12
ENSG00000183098	-0.999	3.6e-06	1.6e-04	GPC6
ENSG00000171723	-1.353	4.6e-15	2.0e-12	GPHN
ENSG00000121957	-0.695	2.2e-06	1.1e-04	GPSM2
ENSG00000141449	-0.963	1.1e-06	6.1e-05	GREB1L
ENSG00000182771	-1.11	4.5e-05	0.001	GRID1
ENSG00000155974	-1.637	3.0e-09	3.3e-07	GRIP1
ENSG00000082701	-0.753	3.0e-08	2.7e-06	GSK3B
ENSG00000188342	-0.658	4.0e-04	0.008	GTF2F2
ENSG00000113196	0.596	0.004	0.042	HAND1
ENSG00000173805	0.834	2.8e-06	1.3e-04	HAP1
ENSG00000138411	-0.897	0.003	0.036	HECW2
ENSG00000130589	0.87	0.002	0.029	HELZ2
ENSG00000186834	0.64	4.3e-10	6.1e-08	HEXIM1
ENSG00000159267	-0.59	1.8e-04	0.004	HLCS
ENSG00000072571	-0.797	2.0e-05	7.2e-04	HMMR
ENSG00000153936	-0.74	5.4e-05	0.002	HS2ST1
ENSG00000171004	-0.796	1.1e-09	1.4e-07	HS6ST2
ENSG00000185352	-1.439	0.002	0.029	HS6ST3
ENSG00000090339	0.84	3.9e-04	0.007	ICAM1
ENSG00000160888	0.852	3.3e-05	0.001	IER2
ENSG00000137331	1.746	3.5e-56	1.6e-52	IER3
ENSG00000119917	0.82	3.1e-04	0.006	IFIT3
ENSG00000140443	-0.805	1.5e-09	1.8e-07	IGF1R
ENSG00000073792	-0.792	1.8e-19	1.8e-16	IGF2BP2
ENSG00000136231	-0.831	1.9e-08	1.8e-06	IGF2BP3
ENSG00000008517	0.726	7.3e-05	0.002	IL32
ENSG00000185133	0.691	0.003	0.037	INPP5J
ENSG00000119509	-0.595	4.8e-04	0.009	INVS
ENSG00000086200	-0.683	1.8e-06	9.2e-05	IPO11
ENSG00000160051	0.63	0.002	0.023	IQCC
ENSG00000145703	-0.592	0.002	0.024	IQGAP2
ENSG00000134070	1.586	5.7e-09	5.9e-07	IRAK2
ENSG00000125347	1.211	4.2e-14	1.5e-11	IRF1
ENSG00000185507	0.814	3.6e-04	0.007	IRF7
ENSG00000164171	-0.638	0.002	0.028	ITGA2
ENSG00000123104	-0.978	8.4e-07	4.8e-05	ITPR2
ENSG00000008083	-0.785	2.9e-11	6.0e-09	JARID2
ENSG00000153814	-1.311	2.2e-09	2.5e-07	JAZF1
ENSG00000171988	-0.652	0.002	0.024	JMJD1C
ENSG00000177606	1.396	8.1e-35	1.8e-31	JUN
ENSG00000171223	1.414	8.2e-11	1.4e-08	JUNB
ENSG00000130522	0.859	0.001	0.017	JUND
ENSG00000083168	-0.608	1.9e-04	0.004	KAT6A
ENSG00000164626	0.68	3.5e-04	0.007	KCNK5
ENSG00000185760	-1.516	3.0e-10	4.5e-08	KCNQ5
ENSG00000107077	-0.711	5.7e-05	0.002	KDM4C
ENSG00000118193	-1.036	7.3e-07	4.3e-05	KIF14
ENSG00000089177	-0.62	1.4e-04	0.003	KIF16B
ENSG00000121621	-0.618	0.001	0.017	KIF18A
ENSG00000112984	-0.654	3.3e-10	4.8e-08	KIF20A
ENSG00000138182	-0.613	0.004	0.042	KIF20B
ENSG00000118922	-1.361	1.6e-09	1.9e-07	KLF12
ENSG00000055609	-0.806	9.5e-06	3.8e-04	KMT2C
ENSG00000154655	-1.067	3.2e-04	0.006	L3MBTL4
ENSG00000133424	-0.891	8.4e-05	0.002	LARGE1
ENSG00000179241	-0.77	3.5e-09	3.7e-07	LDLRAD3
ENSG00000168675	-0.982	9.7e-04	0.015	LDLRAD4
ENSG00000106689	0.839	7.7e-04	0.013	LHX2
ENSG00000121897	0.648	0.003	0.032	LIAS
ENSG00000128342	0.703	8.1e-05	0.002	LIF
ENSG00000136153	-0.704	2.0e-06	1.0e-04	LMO7
ENSG00000145012	-1.155	6.0e-07	3.6e-05	LPP
ENSG00000198589	-1.01	3.9e-08	3.4e-06	LRBA
ENSG00000049323	-0.635	6.5e-04	0.011	LTBP1
ENSG00000088899	0.717	8.4e-05	0.002	LZTS3
ENSG00000124688	0.593	1.1e-04	0.003	MAD2L1BP
ENSG00000185022	0.826	4.8e-07	3.1e-05	MAFF
ENSG00000151276	-0.748	2.5e-04	0.005	MAGI1
ENSG00000184384	-1.024	2.9e-04	0.006	MAML2
ENSG00000107968	0.746	5.3e-04	0.01	MAP3K8
ENSG00000047849	-0.714	3.0e-10	4.5e-08	MAP4
ENSG00000011566	-0.666	3.7e-04	0.007	MAP4K3
ENSG00000119487	-0.666	8.2e-12	1.9e-09	MAPKAP1
ENSG00000175130	0.599	3.4e-06	1.6e-04	MARCKSL1
ENSG00000204406	-0.774	9.4e-04	0.015	MBD5
ENSG00000152601	-0.753	1.3e-06	6.9e-05	MBNL1
ENSG00000076706	0.606	1.7e-07	1.3e-05	MCAM
ENSG00000065833	-0.591	9.2e-04	0.015	ME1
ENSG00000123066	-1.145	5.8e-10	7.8e-08	MED13L
ENSG00000134138	-0.601	7.9e-04	0.013	MEIS2
ENSG00000165304	-0.741	2.1e-07	1.5e-05	MELK
ENSG00000146834	0.733	6.7e-06	2.8e-04	MEPCE
ENSG00000152127	-0.885	1.1e-07	8.3e-06	MGAT5
ENSG00000266709	0.997	0.005	0.049	MGC12916
ENSG00000101871	-0.622	7.1e-04	0.012	MID1
ENSG00000165175	0.632	2.5e-04	0.005	MID1IP1
ENSG00000151338	-0.772	0.002	0.03	MIPOL1
ENSG00000171843	-0.89	2.0e-05	7.1e-04	MLLT3
ENSG00000153944	-0.814	2.3e-08	2.1e-06	MSI2
ENSG00000136997	0.595	0.002	0.029	MYC
ENSG00000005810	-0.631	0.003	0.039	MYCBP2
ENSG00000145555	-0.725	4.7e-10	6.5e-08	MYO10
ENSG00000197535	-0.645	8.5e-04	0.014	MYO5A
ENSG00000066933	-0.773	9.8e-06	3.9e-04	MYO9A
ENSG00000145911	1.363	3.1e-06	1.4e-04	N4BP3
ENSG00000166833	-0.727	7.6e-04	0.013	NAV2
ENSG00000151779	-0.633	3.2e-05	0.001	NBAS
ENSG00000172915	-1.155	1.2e-04	0.003	NBEA
ENSG00000270629	-0.749	0.003	0.031	NBPF14
ENSG00000061676	-0.69	8.9e-05	0.002	NCKAP1
ENSG00000176771	-2.19	1.9e-06	9.8e-05	NCKAP5
ENSG00000084676	-0.689	1.9e-07	1.4e-05	NCOA1
ENSG00000140396	-0.603	0.003	0.037	NCOA2
ENSG00000078114	-0.854	3.2e-05	0.001	NEBL
ENSG00000196712	-0.907	1.6e-06	8.7e-05	NF1
ENSG00000162599	-1.067	4.9e-05	0.001	NFIA
ENSG00000147862	-0.787	3.8e-05	0.001	NFIB
ENSG00000077150	1.11	4.7e-15	2.0e-12	NFKB2
ENSG00000100906	1.455	7.2e-40	1.9e-36	NFKBIA
ENSG00000146232	0.711	0.005	0.048	NFKBIE
ENSG00000131669	0.621	2.7e-04	0.006	NINJ1
ENSG00000164190	-0.758	2.6e-06	1.3e-04	NIPBL
ENSG00000140807	0.676	0.003	0.037	NKD1
ENSG00000169760	-1.478	9.1e-05	0.002	NLGN1
ENSG00000126368	0.636	0.002	0.024	NR1D1
ENSG00000148200	-0.777	0.002	0.026	NR6A1
ENSG00000091129	-0.643	0.003	0.034	NRCAM
ENSG00000163545	1.33	5.5e-05	0.002	NUAK2
ENSG00000133961	-0.599	4.2e-05	0.001	NUMB
ENSG00000205927	1.013	0.002	0.027	OLIG2
ENSG00000276045	0.68	0.004	0.042	ORAI1
ENSG00000085840	0.653	1.2e-07	9.5e-06	ORC1
ENSG00000091039	-0.712	7.7e-04	0.013	OSBPL8
ENSG00000148498	-1.246	3.1e-34	5.9e-31	PARD3
ENSG00000116117	-1.409	7.8e-11	1.3e-08	PARD3B
ENSG00000140694	-0.609	5.8e-13	1.8e-10	PARN
ENSG00000132849	-0.742	3.1e-06	1.5e-04	PATJ
ENSG00000185630	-0.676	3.4e-06	1.6e-04	PBX1
ENSG00000167081	-0.764	6.7e-11	1.2e-08	PBX3
ENSG00000175198	-0.756	7.2e-05	0.002	PCCA
ENSG00000100731	-0.64	6.0e-04	0.011	PCNX1
ENSG00000112541	-0.777	6.7e-04	0.011	PDE10A
ENSG00000145431	-0.758	1.0e-04	0.003	PDGFC
ENSG00000121892	-0.747	2.4e-07	1.7e-05	PDS5A
ENSG00000083642	-0.62	1.3e-05	4.8e-04	PDS5B
ENSG00000139289	0.694	2.7e-04	0.006	PHLDA1
ENSG00000081913	-0.622	0.001	0.016	PHLPP1
ENSG00000154864	-0.734	1.2e-04	0.003	PIEZO2
ENSG00000140451	-1.217	8.3e-04	0.014	PIF1
ENSG00000144283	-0.841	8.7e-18	6.9e-15	PKP4
ENSG00000122861	1.23	8.8e-12	2.0e-09	PLAU
ENSG00000182621	-0.977	1.2e-07	9.5e-06	PLCB1
ENSG00000101333	-0.881	1.4e-05	5.3e-04	PLCB4
ENSG00000114805	-1.051	4.7e-07	3.0e-05	PLCH1
ENSG00000052126	-0.741	1.5e-05	5.5e-04	PLEKHA5
ENSG00000166851	-0.98	3.2e-11	6.4e-09	PLK1
ENSG00000205808	0.654	7.0e-06	2.9e-04	PLPP6
ENSG00000143190	-0.624	3.1e-04	0.006	POU2F1
ENSG00000111110	-0.824	7.7e-07	4.5e-05	PPM1H
ENSG00000087074	0.841	7.7e-16	3.9e-13	PPP1R15A
ENSG00000158528	-0.989	4.9e-05	0.001	PPP1R9A
ENSG00000068971	0.602	8.4e-04	0.014	PPP2R5B
ENSG00000078304	-0.643	4.5e-08	3.8e-06	PPP2R5C
ENSG00000154001	-0.652	1.6e-04	0.004	PPP2R5E
ENSG00000138814	-0.803	3.5e-07	2.4e-05	PPP3CA
ENSG00000146143	-0.663	8.0e-05	0.002	PRIM2
ENSG00000106617	-0.61	1.1e-04	0.003	PRKAG2
ENSG00000154229	-0.931	2.8e-09	3.0e-07	PRKCA
ENSG00000184304	-0.878	1.7e-04	0.004	PRKD1
ENSG00000185532	-1.326	1.8e-06	9.2e-05	PRKG1
ENSG00000068489	-0.685	1.5e-08	1.4e-06	PRR11
ENSG00000156011	-1.453	2.3e-11	5.0e-09	PSD3
ENSG00000134222	-0.906	6.3e-06	2.7e-04	PSRC1
ENSG00000169398	-1.148	2.7e-23	3.6e-20	PTK2
ENSG00000153707	-1.578	2.0e-09	2.2e-07	PTPRD
ENSG00000144724	-1.274	4.7e-10	6.5e-08	PTPRG
ENSG00000152894	-1.108	1.2e-09	1.4e-07	PTPRK
ENSG00000173482	-0.819	7.9e-06	3.2e-04	PTPRM
ENSG00000163661	1.562	1.5e-15	7.3e-13	PTX3
ENSG00000055917	-0.599	4.1e-06	1.9e-04	PUM2
ENSG00000241945	0.677	7.2e-05	0.002	PWP2
ENSG00000112531	-0.787	5.7e-06	2.5e-04	QKI
ENSG00000104388	-0.672	1.7e-06	9.0e-05	RAB2A
ENSG00000152061	-0.886	5.1e-06	2.2e-04	RABGAP1L
ENSG00000174373	-0.608	0.004	0.044	RALGAPA1
ENSG00000116191	-0.623	0.001	0.02	RALGPS2
ENSG00000109756	-0.976	6.7e-09	6.8e-07	RAPGEF2
ENSG00000091428	-1.052	3.7e-04	0.007	RAPGEF4
ENSG00000136237	-0.691	8.1e-04	0.013	RAPGEF5
ENSG00000075391	-0.711	1.0e-04	0.003	RASAL2
ENSG00000128045	1.12	3.7e-04	0.007	RASL11B
ENSG00000139687	-0.674	8.5e-04	0.014	RB1
ENSG00000153250	-0.608	4.2e-06	1.9e-04	RBMS1
ENSG00000144642	-1.103	4.6e-04	0.009	RBMS3
ENSG00000167771	0.797	4.0e-04	0.008	RCOR2
ENSG00000104856	1.637	4.9e-15	2.0e-12	RELB
ENSG00000143333	0.89	7.4e-06	3.1e-04	RGS16
ENSG00000144468	-0.631	0.003	0.037	RHBDD1
ENSG00000143878	0.664	5.6e-11	1.0e-08	RHOB
ENSG00000172602	0.816	2.4e-05	8.4e-04	RND1
ENSG00000125352	0.607	5.9e-04	0.01	RNF113A
ENSG00000158286	0.724	0.004	0.043	RNF207
ENSG00000111880	-0.88	1.2e-06	6.7e-05	RNGTT
ENSG00000169855	-1.027	3.2e-11	6.4e-09	ROBO1
ENSG00000134318	-0.615	8.6e-04	0.014	ROCK2
ENSG00000185483	-1.252	9.3e-09	9.3e-07	ROR1
ENSG00000169071	-0.793	0.003	0.033	ROR2
ENSG00000136643	-0.737	4.1e-04	0.008	RPS6KC1
ENSG00000141564	-0.924	8.8e-07	5.0e-05	RPTOR
ENSG00000174891	-1.037	3.0e-11	6.1e-09	RSRC1
ENSG00000198626	-0.636	1.5e-05	5.4e-04	RYR2
ENSG00000177570	-1.138	0.001	0.019	SAMD12
ENSG00000133812	-1.223	2.3e-12	6.1e-10	SBF2
ENSG00000140386	-1.242	2.3e-18	2.0e-15	SCAPER
ENSG00000184178	-0.823	2.7e-04	0.006	SCFD2
ENSG00000177098	0.877	0.002	0.022	SCN4B
ENSG00000124145	0.783	3.3e-20	3.7e-17	SDC4
ENSG00000146555	-1.168	1.3e-04	0.003	SDK1
ENSG00000152217	-1.126	2.0e-05	7.3e-04	SETBP1
ENSG00000163535	-0.817	2.9e-04	0.006	SGO2
ENSG00000109686	-0.708	1.2e-07	9.2e-06	SH3D19
ENSG00000154447	-0.637	1.8e-04	0.004	SH3RF1
ENSG00000172985	-1.006	3.4e-05	0.001	SH3RF3
ENSG00000162105	-1.333	3.5e-07	2.4e-05	SHANK2
ENSG00000164403	0.625	0.002	0.024	SHROOM1
ENSG00000197555	-0.732	4.0e-04	0.008	SIPA1L1
ENSG00000137266	-0.594	1.3e-04	0.003	SLC22A23
ENSG00000004864	-0.715	8.6e-06	3.5e-04	SLC25A13
ENSG00000183032	-1.148	4.1e-04	0.008	SLC25A21
ENSG00000225697	0.993	1.1e-04	0.003	SLC26A6
ENSG00000160326	0.736	4.6e-04	0.009	SLC2A6
ENSG00000100036	0.677	0.002	0.025	SLC35E4
ENSG00000133195	-0.667	3.0e-05	0.001	SLC39A11
ENSG00000145147	-1.192	2.5e-13	8.4e-11	SLIT2
ENSG00000163681	-0.659	1.4e-05	5.4e-04	SLMAP
ENSG00000101596	-0.702	3.2e-04	0.007	SMCHD1
ENSG00000255717	0.592	1.6e-10	2.5e-08	SNHG1
ENSG00000172164	-0.853	3.2e-04	0.007	SNTB1
ENSG00000109762	-0.591	2.3e-04	0.005	SNX25
ENSG00000048471	-1.08	8.3e-06	3.4e-04	SNX29
ENSG00000110693	-1.615	1.5e-06	8.1e-05	SOX6
ENSG00000125398	0.604	4.4e-04	0.008	SOX9
ENSG00000189120	0.929	4.2e-05	0.001	SP6
ENSG00000217236	0.924	0.002	0.023	SP9
ENSG00000158792	0.857	0.002	0.026	SPATA2L
ENSG00000145375	-0.927	3.1e-04	0.006	SPATA5
ENSG00000164808	-0.783	3.5e-09	3.7e-07	SPIDR
ENSG00000266028	-0.698	2.4e-06	1.2e-04	SRGAP2
ENSG00000171943	-0.662	9.2e-04	0.015	SRGAP2C
ENSG00000135250	-0.615	3.0e-08	2.7e-06	SRPK2
ENSG00000145687	-0.697	6.9e-05	0.002	SSBP2
ENSG00000180616	0.768	0.003	0.032	SSTR2
ENSG00000184005	-1.039	2.1e-05	7.4e-04	ST6GALNAC3
ENSG00000004866	-0.678	2.4e-06	1.2e-04	ST7
ENSG00000004866	-0.678	2.4e-06	1.2e-04	ST7-OT3
ENSG00000118007	-1.273	1.0e-12	3.0e-10	STAG1
ENSG00000101972	-0.794	5.6e-07	3.4e-05	STAG2
ENSG00000104375	-0.829	8.0e-05	0.002	STK3
ENSG00000198648	-0.759	1.0e-05	3.9e-04	STK39
ENSG00000230873	1.52	0.003	0.039	STMND1
ENSG00000196284	-0.687	0.002	0.024	SUPT3H
ENSG00000197321	-0.711	2.3e-07	1.6e-05	SVIL
ENSG00000054654	-0.809	3.8e-04	0.007	SYNE2
ENSG00000067715	-1.127	2.6e-04	0.006	SYT1
ENSG00000115183	-0.718	5.0e-05	0.002	TANC1
ENSG00000170921	-0.851	5.6e-05	0.002	TANC2
ENSG00000103047	-0.727	9.1e-06	3.6e-04	TANGO6
ENSG00000160551	-0.637	0.003	0.037	TAOK1
ENSG00000231925	0.952	2.2e-10	3.5e-08	TAPBP
ENSG00000054611	-0.649	7.8e-05	0.002	TBC1D22A
ENSG00000131374	-0.908	3.1e-05	0.001	TBC1D5
ENSG00000101849	-0.632	5.0e-05	0.002	TBL1X
ENSG00000177565	-0.786	5.6e-05	0.002	TBL1XR1
ENSG00000140262	-0.896	3.5e-08	3.1e-06	TCF12
ENSG00000196628	-0.731	7.6e-04	0.013	TCF4
ENSG00000148737	-0.793	8.2e-07	4.7e-05	TCF7L2
ENSG00000176907	1.749	2.7e-15	1.2e-12	TCIM
ENSG00000166046	-1.041	0.005	0.049	TCP11L2
ENSG00000187079	-0.785	5.1e-05	0.002	TEAD1
ENSG00000218336	-1.035	2.5e-11	5.3e-09	TENM3
ENSG00000114126	-0.685	4.7e-10	6.5e-08	TFDP2
ENSG00000187720	-1.087	1.3e-09	1.5e-07	THSD4
ENSG00000156299	-1.125	1.5e-16	8.6e-14	TIAM1
ENSG00000172765	-0.646	0.003	0.036	TMCC1
ENSG00000144868	-1.033	7.1e-05	0.002	TMEM108
ENSG00000139173	-1.467	3.9e-13	1.3e-10	TMEM117
ENSG00000166575	-0.635	0.004	0.042	TMEM135
ENSG00000249992	0.726	5.5e-04	0.01	TMEM158
ENSG00000261115	-1.252	3.1e-05	0.001	TMEM178B
ENSG00000182796	0.635	0.002	0.026	TMEM198B
ENSG00000232810	2.229	5.4e-05	0.002	TNF
ENSG00000118503	2.36	4.8e-74	6.5e-70	TNFAIP3
ENSG00000049249	1.528	8.3e-17	5.1e-14	TNFRSF9
ENSG00000154310	-1.033	1.4e-12	3.9e-10	TNIK
ENSG00000173273	-0.671	4.7e-05	0.001	TNKS
ENSG00000131747	-0.753	2.9e-08	2.7e-06	TOP2A
ENSG00000141510	0.823	2.0e-12	5.3e-10	TP53
ENSG00000078804	0.591	1.8e-04	0.004	TP53INP2
ENSG00000076554	-0.601	0.002	0.029	TPD52
ENSG00000088325	-0.712	5.8e-12	1.4e-09	TPX2
ENSG00000038382	-1.142	8.1e-10	1.1e-07	TRIO
ENSG00000153827	-0.608	1.5e-06	7.9e-05	TRIP12
ENSG00000182463	-0.885	7.0e-05	0.002	TSHZ2
ENSG00000100154	-1.544	4.2e-14	1.5e-11	TTC28
ENSG00000112742	-0.623	1.1e-05	4.2e-04	TTK
ENSG00000130338	-0.712	3.9e-04	0.008	TULP4
ENSG00000182247	-0.951	2.1e-09	2.4e-07	UBE2E2
ENSG00000131019	0.72	0.002	0.024	ULBP3
ENSG00000182168	-1.356	0.001	0.02	UNC5C
ENSG00000058056	-0.664	4.5e-06	2.0e-04	USP13
ENSG00000170832	-0.654	9.3e-04	0.015	USP32
ENSG00000115464	-0.956	3.9e-07	2.6e-05	USP34
ENSG00000154914	0.844	0.003	0.033	USP43
ENSG00000124486	-0.89	2.3e-09	2.6e-07	USP9X
ENSG00000111962	-0.908	6.0e-07	3.6e-05	UST
ENSG00000152818	-0.988	2.0e-05	7.1e-04	UTRN
ENSG00000134215	-0.984	3.0e-04	0.006	VAV3
ENSG00000132549	-0.956	0.003	0.037	VPS13B
ENSG00000048707	-0.717	1.4e-04	0.003	VPS13D
ENSG00000143952	-0.637	9.2e-05	0.002	VPS54
ENSG00000151532	-0.666	2.5e-05	8.8e-04	VTI1A
ENSG00000163625	-0.924	5.1e-04	0.009	WDFY3
ENSG00000082068	-0.65	3.2e-10	4.8e-08	WDR70
ENSG00000060237	-0.612	2.9e-05	9.9e-04	WNK1
ENSG00000165392	-0.668	7.8e-05	0.002	WRN
ENSG00000151718	-0.8	1.3e-06	7.0e-05	WWC2
ENSG00000102053	-0.946	0.004	0.041	ZC3H12B
ENSG00000166707	0.801	0.002	0.029	ZCCHC18
ENSG00000156639	-0.802	9.3e-11	1.5e-08	ZFAND3
ENSG00000140836	-0.723	4.2e-06	1.9e-04	ZFHX3
ENSG00000185650	0.706	9.8e-10	1.3e-07	ZFP36L1
ENSG00000096654	0.68	9.2e-04	0.015	ZNF184
ENSG00000256294	0.682	6.3e-04	0.011	ZNF225
ENSG00000167380	0.675	1.2e-04	0.003	ZNF226
ENSG00000083812	0.695	3.9e-04	0.007	ZNF324
ENSG00000249471	0.87	0.002	0.03	ZNF324B
ENSG00000215421	-1.136	2.3e-06	1.1e-04	ZNF407
ENSG00000198597	-0.987	9.5e-04	0.015	ZNF536
ENSG00000105732	0.648	8.1e-04	0.013	ZNF574
ENSG00000198440	0.706	0.002	0.024	ZNF583
ENSG00000180357	-0.711	2.1e-07	1.5e-05	ZNF609
ENSG00000143067	0.939	2.0e-10	3.2e-08	ZNF697
ENSG00000164684	-0.672	4.3e-04	0.008	ZNF704
ENSG00000152439	0.688	1.1e-05	4.1e-04	ZNF773
ENSG00000130449	-0.725	3.4e-06	1.6e-04	ZSWIM6

## Sheet: F7 TPC vs F7 DMSO
Transcript.ID	log2FoldChange	pvalue	padj	Symbol
ENSG00000157985	-0.986	1.9e-07	1.0e-04	AGAP1
ENSG00000170776	-0.76	3.7e-05	0.006	AKAP13
ENSG00000049618	-0.896	2.1e-11	6.5e-08	ARID1B
ENSG00000185305	-0.835	5.3e-05	0.008	ARL15
ENSG00000153317	-0.693	5.1e-05	0.008	ASAP1
ENSG00000112182	-0.647	1.5e-05	0.003	BACH2
ENSG00000114439	-0.646	1.6e-04	0.016	BBX
ENSG00000151136	-0.66	4.7e-04	0.034	BTBD11
ENSG00000183826	-0.833	1.5e-05	0.003	BTBD9
ENSG00000147044	-0.656	3.1e-05	0.005	CASK
ENSG00000183287	-0.676	5.7e-06	0.002	CCBE1
ENSG00000058091	-1.117	6.0e-06	0.002	CDK14
ENSG00000145996	-0.786	1.2e-04	0.014	CDKAL1
ENSG00000106078	-0.669	9.4e-05	0.011	COBL
ENSG00000164597	-0.683	6.0e-06	0.002	COG5
ENSG00000203667	0.609	7.6e-05	0.01	COX20
ENSG00000169429	0.928	2.9e-05	0.005	CXCL8
ENSG00000119522	-0.819	1.9e-05	0.004	DENND1A
ENSG00000147202	-0.731	1.8e-04	0.017	DIAPH2
ENSG00000139734	-0.819	4.9e-07	2.2e-04	DIAPH3
ENSG00000088538	-0.767	1.2e-04	0.014	DOCK3
ENSG00000151914	-0.739	8.0e-04	0.05	DST
ENSG00000134769	-0.671	1.3e-05	0.003	DTNA
ENSG00000184349	-0.85	2.1e-04	0.02	EFNA5
ENSG00000075151	-0.831	3.0e-12	1.2e-08	EIF4G3
ENSG00000154928	-0.743	3.5e-04	0.028	EPHB1
ENSG00000082805	-0.87	1.2e-05	0.003	ERC1
ENSG00000144036	-0.757	5.4e-05	0.008	EXOC6B
ENSG00000112319	-0.663	2.5e-04	0.022	EYA4
ENSG00000185104	-0.785	5.8e-16	3.5e-12	FAF1
ENSG00000075420	-0.889	3.4e-06	0.001	FNDC3B
ENSG00000128573	-1.12	7.7e-04	0.05	FOXP2
ENSG00000171877	-0.832	3.8e-04	0.029	FRMD5
ENSG00000140718	-0.751	4.2e-07	2.0e-04	FTO
ENSG00000107249	-1.057	1.6e-05	0.003	GLIS3
ENSG00000156052	-0.636	2.4e-04	0.022	GNAQ
ENSG00000171723	-0.894	2.9e-07	1.4e-04	GPHN
ENSG00000141449	-0.677	5.4e-04	0.037	GREB1L
ENSG00000155974	-0.912	8.0e-04	0.05	GRIP1
ENSG00000204388	-0.655	3.2e-04	0.028	HSPA1B
ENSG00000140443	-0.607	5.0e-06	0.001	IGF1R
ENSG00000008083	-0.678	4.9e-09	6.0e-06	JARID2
ENSG00000153814	-0.744	4.7e-04	0.034	JAZF1
ENSG00000185760	-0.893	1.2e-04	0.014	KCNQ5
ENSG00000107077	-0.615	3.5e-04	0.028	KDM4C
ENSG00000118922	-0.811	3.9e-04	0.029	KLF12
ENSG00000055609	-0.691	1.5e-04	0.016	KMT2C
ENSG00000145012	-1.053	5.7e-06	0.002	LPP
ENSG00000198589	-0.92	5.7e-07	2.4e-04	LRBA
ENSG00000151276	-0.849	3.1e-05	0.005	MAGI1
ENSG00000123066	-0.826	7.4e-06	0.002	MED13L
ENSG00000152127	-0.617	2.0e-04	0.019	MGAT5
ENSG00000171843	-0.829	7.2e-05	0.009	MLLT3
ENSG00000145555	-0.593	2.8e-07	1.4e-04	MYO10
ENSG00000162599	-0.981	1.7e-04	0.017	NFIA
ENSG00000148498	-0.987	3.3e-22	4.1e-18	PARD3
ENSG00000116117	-1.165	8.9e-08	6.1e-05	PARD3B
ENSG00000132849	-0.621	9.0e-05	0.011	PATJ
ENSG00000144283	-0.626	1.2e-10	2.9e-07	PKP4
ENSG00000138814	-0.643	4.2e-05	0.007	PPP3CA
ENSG00000185532	-0.995	3.7e-04	0.029	PRKG1
ENSG00000156011	-0.924	2.1e-05	0.004	PSD3
ENSG00000169398	-0.737	1.6e-10	3.3e-07	PTK2
ENSG00000153707	-0.922	3.4e-04	0.028	PTPRD
ENSG00000144724	-0.694	6.3e-04	0.042	PTPRG
ENSG00000152894	-0.645	3.4e-04	0.028	PTPRK
ENSG00000173482	-0.852	1.6e-06	5.8e-04	PTPRM
ENSG00000163661	0.793	6.5e-05	0.009	PTX3
ENSG00000075391	-0.689	1.5e-04	0.016	RASAL2
ENSG00000169855	-0.846	4.1e-08	3.4e-05	ROBO1
ENSG00000185483	-0.983	4.1e-06	0.001	ROR1
ENSG00000141564	-0.757	4.7e-05	0.007	RPTOR
ENSG00000174891	-0.699	7.6e-06	0.002	RSRC1
ENSG00000133812	-1.051	2.6e-09	4.0e-06	SBF2
ENSG00000140386	-0.9	7.2e-10	1.3e-06	SCAPER
ENSG00000162105	-0.942	2.8e-04	0.024	SHANK2
ENSG00000145147	-0.814	6.0e-07	2.4e-04	SLIT2
ENSG00000048471	-0.818	6.2e-04	0.041	SNX29
ENSG00000118007	-0.628	4.7e-04	0.034	STAG1
ENSG00000197321	-0.657	2.1e-06	6.8e-04	SVIL
ENSG00000170921	-0.993	2.2e-06	7.2e-04	TANC2
ENSG00000131374	-0.757	6.1e-04	0.041	TBC1D5
ENSG00000101849	-0.685	8.1e-06	0.002	TBL1X
ENSG00000218336	-0.627	5.2e-05	0.008	TENM3
ENSG00000187720	-0.646	3.6e-04	0.029	THSD4
ENSG00000156299	-0.616	4.5e-06	0.001	TIAM1
ENSG00000139173	-0.844	2.6e-05	0.005	TMEM117
ENSG00000154310	-0.825	1.9e-08	1.9e-05	TNIK
ENSG00000038382	-0.86	3.4e-06	0.001	TRIO
ENSG00000182463	-0.868	1.4e-04	0.015	TSHZ2
ENSG00000100154	-1.178	9.7e-09	1.1e-05	TTC28
ENSG00000182247	-0.644	3.7e-05	0.006	UBE2E2
ENSG00000156639	-0.669	4.1e-08	3.4e-05	ZFAND3
